# Supplementary material for: Genetic Characteristics and Variation Spectrum of USH2A-Related Retinitis Pigmentosa and Usher Syndrome
Source: Front Genet. 2022 Aug 30;13:900548. doi: 10.3389/fgene.2022.900548 (PMC9468824; doi:10.3389/fgene.2022.900548)
Supplement: Supplementary file 1 [file Table2.XLSX]

## Sheet: 218 Patients with USH2A Mutant
Supplementary Table 2. Clinical phenotypes and genetic variant in 218 genetically solved IRD patents.
Patients ID	Sex	Age of first visit	Gene	Mutant Name	Amino_Acid_Change	Exon_Intron_ID	Zygous	Chr:por:mut	Functional Change	ACMG Category	Phenotpye
P1	Female	43	USH2A	c.5399G>A	p.Trp1800*|p.W1800*	EX27	Het	chr1:216078262:C>T	Nonsense	P	RP
			USH2A	c.8559-2A>G	_	Intron43	Het	chr1:215877882:T>C	Intron+SpliceAcceptor	P
P2	NA	NA	USH2A	c.2802T>G	p.Cys934Trp|p.C934W	EX13/CDS12	Het	chr1:216246592:A>C	Missense	P	RP
			USH2A	c.8559-2A>G	_	Intron42	Het	chr1:215877882:T>C	Intron+SpliceAcceptor	P
P3	Male	26	USH2A	c.8559-2A>G	_	Intron43	Hom	chr1:215877882:T>C	Intron+SpliceAcceptor	P	RP
P4	Female	54	USH2A	c.14404T>C	p.Ser4802Pro|p.S4802P	EX66	Het	chr1:215648706:A>G	Missense	VUS	RP
			USH2A	c.13010C>T	p.Thr4337Met|p.T4337M	EX63	Het	chr1:215674901:G>A	Missense	P
P5	Male	41	USH2A	c.8559-2A>G	_	Intron43	Het	chr1:215877882:T>C	Intron+SpliceAcceptor	P	RP
			USH2A	c.99_100insT	p.Arg34Serfs41|p.R34Sfs41	EX2	Het	chr1:216422237:G>GA	Frameshift	P
P6	Female	35	USH2A	c.8559-2A>G	_	Intron43	Hom	chr1:215877882:T>C	Intron+SpliceAcceptor	P	USH2
P7	Female	51	USH2A	c.15169A>T	p.Ile5057Phe|p.I5057F	EX70	Het	chr1:215634587:T>A	Missense	LP	RP
			USH2A	c.828C>A	p.Tyr276*|p.Y276*	EX5	Het	chr1:216327611:G>T	Nonsense	P
P8	Female	51	USH2A	c.2802T>G	p.Cys934Trp|p.C934W	EX13	Het	chr1:216246592:A>C	Missense	P	USH2
			USH2A	c.8559-2A>G	_	Intron43	Het	chr1:215877882:T>C	Intron+SpliceAcceptor	P
P9	Male	60	USH2A	c.13465G>A	p.Gly4489Ser|p.G4489S	EX63	Het	chr1:215674446:C>T	Missense	P	RP
			USH2A	c.8559-2A>G	_	Intron43	Het	chr1:215877882:T>C	Intron+SpliceAcceptor	P
P10	Female	65	USH2A	c.13414G>A	p.Gly4472Ser|p.G4472S	EX63	Het	chr1:215674497:C>T	Missense	VUS	RP
			USH2A	c.199T>A	p.Cys67Ser|p.C67S	EX2	Het	chr1:216422138:A>T	Missense	VUS
P11	Female	40	USH2A	c.13576C>T	p.Arg4526*|p.R4526*	EX63	Het	chr1:215674335:G>A	Nonsense	P	RP
			USH2A	c.2802T>G	p.Cys934Trp|p.C934W	EX13	Het	chr1:216246592:A>C	Missense	P
P12	Female	48	USH2A	c.2802T>G	p.Cys934Trp|p.C934W	EX13	Het	chr1:216246592:A>C	Missense	P	RP
			USH2A	c.8559-2A>G	_	Intron43	Het	chr1:215877882:T>C	Intron+SpliceAcceptor	P
P13	Male	63	USH2A	c.10859T>C	p.Ile3620Thr|p.I3620T	EX55	Het	chr1:215779923:A>G	Missense	LP	RP
			USH2A	c.13465G>A	p.Gly4489Ser|p.G4489S	EX63	Het	chr1:215674446:C>T	Missense	P
P14	Female	63	USH2A	c.3314A>C	p.Tyr1105Ser|p.Y1105S	EX16	Het	chr1:216207275:T>G	Missense+SpliceSites	VUS	RP
			USH2A	c.4576G>A	p.Gly1526Arg|p.G1526R	EX21	Het	chr1:216175303:C>T	Missense	P
P15	Male	26	USH2A	c.2802T>G	p.Cys934Trp|p.C934W	EX13	Het	chr1:216246592:A>C	Missense	P	RP
			USH2A	c.99_100insT	p.Arg34Serfs41|p.R34Sfs41	EX2	Het	chr1:216422237:G>GA	Frameshift	P
P16	Female	34	USH2A	c.2209C>T	p.Arg737*|p.R737*	EX13	Het	chr1:216247185:G>A	Nonsense	P	USH2
			USH2A	c.9469C>T	p.Gln3157*|p.Q3157*	EX48	Het	chr1:215817098:G>A	Nonsense	P
P17	Female	28	USH2A	c.10514C>G	p.Pro3505Arg|p.P3505R	EX53	Het	chr1:215782809:G>C	Missense	VUS	RP
			USH2A	c.2802T>G	p.Cys934Trp|p.C934W	EX13	Het	chr1:216246592:A>C	Missense	P
P18	Male	37	USH2A	c.6741del	p.Ala2249Profs30|p.A2249Pfs30	EX35	Het	chr1:215993083:TG>T	Frameshift	P	USH2
			USH2A	c.2802T>G	p.Cys934Trp|p.C934W	EX13	Het	chr1:216246592:A>C	Missense	P
P19	Male	47	USH2A	c.6986C>A	p.Pro2329His|p.P2329H	EX37	Het	chr1:215965451:G>T	Missense	VUS	RP
			USH2A	c.99_100insT	p.Arg34Serfs41|p.R34Sfs41	EX2	Het	chr1:216422237:G>GA	Frameshift	P
P20	Female	30	USH2A	c.5572+1G>A	_	Intron28	Het	chr1:216078088:C>T	Intron+SpliceDonor	P	USH2
			USH2A	c.8638_8641del	p.Tyr2880Glnfs36|p.Y2880Qfs36	EX43	Het	chr1:215877797:GAATA>G	Frameshift	LP
P21	Female	64	USH2A	c.9551G>T	p.Cys3184Phe|p.C3184F	EX48	Het	chr1:215817016:C>A	Missense	VUS	RP
			USH2A	c.2802T>G	p.Cys934Trp|p.C934W	EX13	Het	chr1:216246592:A>C	Missense	P
P22	Male	52	USH2A	c.8559-2A>G	_	Intron43	Het	chr1:215877882:T>C	Intron+SpliceAcceptor	P	RP
			USH2A	c.2802T>G	p.Cys934Trp|p.C934W	EX13	Het	chr1:216246592:A>C	Missense	P
P23	Female	40	USH2A	c.11806A>C	p.Thr3936Pro|p.T3936P	EX61	Het	chr1:215728290:T>G	Missense	P	USH2
			USH2A	c.6967C>T	p.Arg2323*|p.R2323*	EX37	Het	chr1:215965470:G>A	Nonsense	P
P24	Male	23	USH2A	c.6485+5G>A	_	Intron34	Het	chr1:216000398:C>T	Intron	P	USH2
			USH2A	c.6239_6240insA	p.Ala2081Glyfs22|p.A2081Gfs22	EX32	Het	chr1:216046516:C>CT	Frameshift	P
P25	Male	58	USH2A	c.13128G>A	p.Trp4376*|p.W4376*	EX63	Het	chr1:215674783:C>T	Nonsense	P	RP
			USH2A	c.2802T>G	p.Cys934Trp|p.C934W	EX13	Het	chr1:216246592:A>C	Missense	P
P26	Male	54	USH2A	c.13151G>T	p.Gly4384Val|p.G4384V	EX63/CDS62	Het	chr1:215674760:C>A	Missense	VUS	RP
			USH2A	c.9593A>G	p.Tyr3198Cys|p.Y3198C	EX49/CDS48	Het	chr1:215813882:T>C	Missense	VUS
P27	Male	40	USH2A	c.5572+1G>A	_	Intron27	Hom	chr1:216078088:C>T	Intron+SpliceDonor	P	RP
P28	Male	38	USH2A	c.8558G>T	p.Arg2853Ile|p.R2853I	EX42/CDS41	Het	chr1:215878764:C>A	SpliceSite(Missense)	LP	RP
			USH2A	c.4645C>T	p.Arg1549*|p.R1549*	EX22/CDS21	Het	chr1:216097196:G>A	Nonsense	P
P29	Male	39	USH2A	c.15104_15105delCA	p.Thr5035Argfs*142	EX70/CDS69	Het	chr1:215634650:CTG>C	Frameshift	P	RP
			USH2A	c.13546G>T	p.Gly4516Trp|p.G4516W	EX63/CDS62	Het	chr1:215674365:C>A	Missense	LP
P30	Female	36	USH2A	c.13016delG	p.Gly4339Glufs*34	EX63/CDS62	Het	chr1:215674894:TC>T	Frameshift	P	USH2
			USH2A	c.10712C>T	p.Thr3571Met|p.T3571M	EX54/CDS53	Het	chr1:215782070:G>A	Missense	P
P31	Male	38	USH2A	c.13016delG	p.Gly4339Glufs*34	EX63/CDS62	Het	chr1:215674894:TC>T	Frameshift	P	RP
			USH2A	c.10712C>T	p.Thr3571Met|p.T3571M	EX54/CDS53	Het	chr1:215782070:G>A	Missense	P
P32	Male	29	USH2A	c.4576G>A	p.Gly1526Arg|p.G1526R	EX21/CDS20	Het	chr1:216175303:C>T	Missense	P	RP
			USH2A	c.4251+1G>A	_	Intron19	Het	chr1:216196552:C>T	SpliceDonor	P
P33	Female	55	USH2A	c.3316+2T>C	_	Intron16	Het	chr1:216207271:A>G	SpliceDonor	P	RP
			USH2A	c.2802T>G	p.Cys934Trp|p.C934W	EX13/CDS12	Het	chr1:216246592:A>C	Missense	P
P34	Female	50	USH2A	c.8559-2A>G	_	Intron42	Het	chr1:215877882:T>C	Intron+SpliceAcceptor	P	RP
			USH2A	c.2802T>G	p.Cys934Trp|p.C934W	EX13/CDS12	Het	chr1:216246592:A>C	Missense	P
P35	Female	44	USH2A	c.8559-2A>G	_	Intron42	Hom	chr1:215877882:T>C	Intron+SpliceAcceptor	P	RP
P36	Female	49	USH2A	c.13465G>A	p.Gly4489Ser|p.G4489S	EX63/CDS62	Het	chr1:215674446:C>T	Missense	P	RP
			USH2A	c.8254G>A	p.Gly2752Arg|p.G2752R	EX42/CDS41	Het	chr1:215879068:C>T	Missense	P
P37	Male	19	USH2A	c.7068T>G	p.Asn2356Lys|p.N2356K	EX37/CDS36	Het	chr1:215965369:A>C	Missense	VUS	RP
			USH2A	c.1877G>A	p.Arg626Gln|p.R626Q	EX11/CDS10	Het	chr1:216289374:C>T	Missense	VUS
P38	Male	49	USH2A	c.8559-2A>G	_	Intron42	Het	chr1:215877882:T>C	Intron+SpliceAcceptor	P	RP
			USH2A	c.2802T>G	p.Cys934Trp|p.C934W	EX13/CDS12	Het	chr1:216246592:A>C	Missense	P
P39	Male	21	USH2A	c.12358C>T	p.Arg4120Cys|p.R4120C	EX63/CDS62	Het	chr1:215675553:G>A	Missense	VUS	RP
			USH2A	c.6326-3_6332delTAGATTTAGC	_	Intron32	Het	chr1:216000555:TGCTAAATCTA>T	Intron	LP
P40	Male	30	USH2A	c.13465G>A	p.Gly4489Ser|p.G4489S	EX63/CDS62	Het	chr1:215674446:C>T	Missense	P	RP
			USH2A	c.4576G>A	p.Gly1526Arg|p.G1526R	EX21/CDS20	Het	chr1:216175303:C>T	Missense	P
P41	Female	40	USH2A	c.13546G>T	p.Gly4516Trp|p.G4516W	EX63/CDS62	Het	chr1:215674365:C>A	Missense	LP	RP
			USH2A	c.5748_5745dup	p.Tyr1917Phefs*16	EX28/CDS27	Het	chr1:216073123:T>TAA	Frameshift	P
P42	Male	37	USH2A	c.13546G>T	p.Gly4516Trp|p.G4516W	EX63/CDS62	Het	chr1:215674365:C>A	Missense	LP	USH2
			USH2A	c.5748_5745dup	p.Tyr1917Phefs*16	EX28/CDS27	Het	chr1:216073123:T>TAA	Frameshift	P
P43	Female	30	USH2A	c.2310_2311insA	p.Glu771Argfs8|p.E771Rfs8	EX13	Het	chr1:216247083:C>CT	Frameshift	LP	USH2
			USH2A	c.8641_8642insTATT	p.Ser2881Tyrfs9	EX43	Het	chr1:215877797:G>GAATA	Frameshift	P
P44	Male	64	USH2A	c.14570G>T	p.Gly4857Val|p.G4857V	EX66	Het	chr1:215648540:C>A	Missense	LP	RP
			USH2A	c.15178T>C	p.Ser5060Pro|p.S5060P	EX70	Het	chr1:215634578:A>G	Missense	VUS
P45	Female	58	USH2A	c.2802T>G	p.Cys934Trp|p.C934W	EX13	Het	chr1:216246592:A>C	Missense	P	RP
			USH2A	c.8559-2A>G	_	Intron43	Het	chr1:215877882:T>C	Intron+SpliceAcceptor	P
P46	Female	67	USH2A	c.13274C>T	p.Thr4425Met|p.T4425M	EX63	Het	chr1:215674637:G>A	Missense	VUS	RP
			USH2A	c.4251+1G>A	_	Intron20	Het	chr1:216196552:C>T	SpliceDonor	P
P47	Female	40	USH2A	c.15178T>C	p.Ser5060Pro|p.S5060P	EX70	Het	chr1:215634578:A>G	Missense	VUS	RP
			USH2A	c.2802T>G	p.Cys934Trp|p.C934W	EX13	Het	chr1:216246592:A>C	Missense	P
P48	Female	47	USH2A	c.15178T>C	p.Ser5060Pro|p.S5060P	EX70	Het	chr1:215634578:A>G	Missense	VUS	RP
			USH2A	c.6986C>A	p.Pro2329His|p.P2329H	EX37	Het	chr1:215965451:G>T	Missense	VUS
P49	Male	34	USH2A	c.7300+1G>T	_	Intron39	Het	chr1:215934615:C>A	Intron+SpliceDonor	LP	RP
			USH2A	c.8559-2A>G	_	Intron43	Het	chr1:215877882:T>C	Intron+SpliceAcceptor	P
P50	Male	40	USH2A	c.14404T>C	p.Ser4802Pro|p.S4802P	EX66	Het	chr1:215648706:A>G	Missense	VUS	RP
			USH2A	c.8559-2A>G	_	Intron43	Het	chr1:215877882:T>C	Intron+SpliceAcceptor	P
P51	Male	41	USH2A	c.911G>C	p.Cys304Ser|p.C304S	EX6	Het	chr1:216325537:C>G	Missense	VUS	RP
			USH2A	c.4957C>T	p.Arg1653*|p.R1653*	EX24	Het	chr1:216086749:G>A	Nonsense	P
P52	Male	37	USH2A	c.10419del	p.Glu3473Aspfs18|p.E3473Dfs18	EX53	Het	chr1:215782903:AC>A	Frameshift	P	USH2
			USH2A	c.6325+1G>A	_	Intron33	Het	chr1:216046430:C>T	Intron+SpliceDonor	P
P53	Male	75	USH2A	c.4454T>C	p.Leu1485Pro|p.L1485P	EX21	Het	chr1:216175425:A>G	Missense	VUS	RP
			USH2A	c.7000A>G	p.Asn2334Asp|p.N2334D	EX37	Het	chr1:215965437:T>C	Missense	VUS
P54	Female	19	USH2A	c.538T>C	p.Ser180Pro|p.S180P	EX3	Het	chr1:216418627:A>G	Missense	VUS	USH2
			USH2A	c.9469C>T	p.Gln3157*|p.Q3157*	EX48	Het	chr1:215817098:G>A	Nonsense	P
P55	Male	27	USH2A	c.12086_12087insA	p.His4029Glnfs70|p.H4029Qfs70	EX62	Het	chr1:215680356:G>GT	Frameshift	P	USH2
			USH2A	c.5728C>T	p.Gln1910*|p.Q1910*	EX28	Het	chr1:216073145:G>A	Nonsense	P
P56	Female	49	USH2A	c.538T>C	p.Ser180Pro|p.S180P	EX3	Het	chr1:216418627:A>G	Missense	VUS	USH2
			USH2A	c.6485+5G>A	_	Intron34	Het	chr1:216000398:C>T	Intron	P
P57	Female	34	USH2A	c.14831del	p.Leu4944Cysfs6|p.L4944Cfs6	EX68	Het	chr1:215640694:CA>C	Frameshift	P	RP
			USH2A	c.4987+1G>A	_	Intron25	Het	chr1:216086718:C>T	Intron+SpliceDonor	P
P58	NA	NA	USH2A	c.15104_15105delCA	p.Thr5035Argfs*142	EX70/CDS69	Het	chr1:215634650:CTG>C	Frameshift	P	RP
			USH2A	c.8559-2A>G	_	Intron42	Het	chr1:215877882:T>C	Intron+SpliceAcceptor	P
P59	Female	NA	USH2A	c.13465G>A	p.Gly4489Ser|p.G4489S	EX63/CDS62	Het	chr1:215674446:C>T	Missense	P	RP
			USH2A	c.8641_8642insTATT	p.Ser2881Tyrfs9	EX43/CDS42	Het	chr1:215877797:G>GAATA	Frameshift	P
P60	Female	NA	USH2A	c.13465G>A	p.Gly4489Ser|p.G4489S	EX63/CDS62	Het	chr1:215674446:C>T	Missense	P	RP
			USH2A	c.8641_8642insTATT	p.Ser2881Tyrfs9	EX43/CDS42	Het	chr1:215877797:G>GAATA	Frameshift	P
P61	NA	NA	USH2A	c.1723T>C	p.Cys575Arg|p.C575R	EX10/CDS9	Hom	chr1:216292292:A>G	Missense	LP	RP
P62	Female	52	USH2A	c.4821G>C	p.Trp1607Cys|p.W1607C	EX23/CDS22	Het	chr1:216089077:C>G	Missense	LP	RP
			USH2A	c.7018_7019delCA	p.Gln2340Glyfs16	EX37/CDS36	Het	chr1:215965417:CTG>C	Frameshift	LP
P63	Male	52	USH2A	c.4821G>C	p.Trp1607Cys|p.W1607C	EX23/CDS22	Het	chr1:216089077:C>G	Missense	LP	RP
			USH2A	c.7018_7019delCA	p.Gln2340Glyfs16	EX37/CDS36	Het	chr1:215965417:CTG>C	Frameshift	LP
P64	Male	38	USH2A	c.14404T>C	p.Ser4802Pro|p.S4802P	EX66/CDS65	Het	chr1:215648706:A>G	Missense	VUS	RP
			USH2A	c.15178T>C	p.Ser5060Pro|p.S5060P	EX70/CDS69	Het	chr1:215634578:A>G	Missense	VUS
P65	Female	33	USH2A	c.2168-1G>C	_	Intron12	Het	chr1:216247227:C>G	SpliceAcceptor	P	RP
			USH2A	c.2802T>G	p.Cys934Trp|p.C934W	EX13/CDS12	Het	chr1:216246592:A>C	Missense	P
P66	Male	13	USH2A	c.3883C>T	p.Arg1295Ter|p.R1295X	EX18/CDS17	Het	chr1:216198513:G>A	Nonsense	P	USH2
			USH2A	c.99_100insT	p.Ser33Serfs42	EX2/CDS1	Het	chr1:216422237:G>GA	Frameshift	P
P67	Male	45	USH2A	c.2087G>A	p.Cys696Tyr|p.C696Y	EX12/CDS11	Het	chr1:216250983:C>T	Missense	P	RP
			USH2A	c.7814C>G	p.Ser2605Ter|p.S2605X	EX41/CDS40	Het	chr1:215888835:G>C	Nonsense	P
P68	Male	35	USH2A	c.2802T>G	p.Cys934Trp|p.C934W	EX13/CDS12	Het	chr1:216246592:A>C	Missense	P	RP
			USH2A	c.8232G>C	p.Trp2744Cys|p.W2744C	EX42/CDS41	Het	chr1:215879090:C>G	Missense	P
P69	Female	51	USH2A	c.206G>T	p.Ser69Ile|p.S69I	EX2/CDS1	Het	chr1:216422131:C>A	Missense	VUS	RP
			USH2A	c.7068T>G	p.Asn2356Lys|p.N2356K	EX37/CDS36	Het	chr1:215965369:A>C	Missense	VUS
P70	Female	39	USH2A	c.2802T>G	p.Cys934Trp|p.C934W	EX13/CDS12	Het	chr1:216246592:A>C	Missense	P	RP
			USH2A	c.8559-2A>G	_	Intron42	Het	chr1:215877882:T>C	Intron+SpliceAcceptor	P
P71	Female	29	USH2A	c.99_100insT	p.Arg34Serfs*41	EX2/CDS1	Het	chr1:216422237:G>GA	Frameshift	P	RP
			USH2A	c.8254G>A	p.Gly2752Arg|p.G2752R	EX42/CDS41	Het	chr1:215879068:C>T	Missense	P
P72	Male	29	USH2A	c.13339A>G	p.Met4447Val|p.M4447V	EX63/CDS62	Het	chr1:215674572:T>C	Missense	VUS	RP
			USH2A	c.5608C>T	p.Arg1870Trp|p.R1870W	EX28/CDS27	Het	chr1:216073265:G>A	Missense	VUS
P73	Male	35	USH2A	c.13465G>A	p.Gly4489Ser|p.G4489S	EX63/CDS62	Het	chr1:215674446:C>T	Missense	P	RP
			USH2A	c.2802T>G	p.Cys934Trp|p.C934W	EX13/CDS12	Het	chr1:216246592:A>C	Missense	P
P74	Female	28	USH2A	c.6310_6325delAACTACATAGTCACAG	p.Asn2104Ilefs2	EX32/CDS31	Het	chr1:216046430:CCTGTGACTATGTAGTT>C	SpliceSite(Frameshift)	P	USH2
			USH2A	c.2802T>G	p.Cys934Trp|p.C934W	EX13/CDS12	Het	chr1:216246592:A>C	Missense	P
P75	Female	45	USH2A	c.2802T>G	p.Cys934Trp|p.C934W	EX13/CDS12	Het	chr1:216246592:A>C	Missense	P	RP
			USH2A	c.8559-2A>G	_	Intron42	Het	chr1:215877882:T>C	Intron+SpliceAcceptor	P
P76	Female	36	USH2A	c.10601A>G	p.Tyr3534Cys|p.Y3534C	EX54/CDS53	Het	chr1:215782181:T>C	Missense	VUS	RP
			USH2A	c.8559-2A>G	_	Intron42	Het	chr1:215877882:T>C	Intron+SpliceAcceptor	P
P77	Female	54	USH2A	c.15178T>C	p.Ser5060Pro|p.S5060P	EX70/CDS69	Het	chr1:215634578:A>G	Missense	VUS	RP
			USH2A	c.15355C>T	p.Arg5119Trp|p.R5119W	EX71/CDS70	Het	chr1:215628978:G>A	Missense	VUS
P78	Male	27	USH2A	c.14285A>G	p.Asn4762Ser|p.N4762S	EX65/CDS64	Hom	chr1:215650650:T>C	Missense	LP	RP
P79	Male	10	USH2A	c.11548+1G>A	_	Intron59	Het	chr1:215743176:C>T	SpliceDonor	P	USH2
			USH2A	c.8559-2A>G	_	Intron42	Het	chr1:215877882:T>C	Intron+SpliceAcceptor	P
P80	Male	38	USH2A	c.8559-2A>G	_	Intron42	Hom	chr1:215877882:T>C	Intron+SpliceAcceptor	P	RP
P81	Male	41	USH2A	c.4021G>C	p.Ala1341Pro|p.A1341P	EX18/CDS17	Het	chr1:216198375:C>G	Missense	VUS	RP
			USH2A	c.8559-2A>G	_	Intron42	Het	chr1:215877882:T>C	Intron+SpliceAcceptor	P
P82	Male	49	USH2A	c.4021G>C	p.Ala1341Pro|p.A1341P	EX18/CDS17	Het	chr1:216198375:C>G	Missense	VUS	RP
			USH2A	c.8559-2A>G	_	Intron42	Het	chr1:215877882:T>C	Intron+SpliceAcceptor	P
P83	Male	17	USH2A	c.13339A>G	p.Met4447Val|p.M4447V	EX63/CDS62	Het	chr1:215674572:T>C	Missense	VUS	RP
			USH2A	c.2653C>T	p.His885Tyr|p.H885Y	EX13/CDS12	Het	chr1:216246741:G>A	Missense	VUS
P84	Female	4	USH2A	c.13502C>A	p.Pro4501Gln|p.P4501Q	EX63/CDS62	Het	chr1:215674409:G>T	Missense	VUS	RP
			USH2A	c.11864G>A	p.Trp3955Ter|p.W3955X	EX61/CDS60	Het	chr1:215728232:C>T	Nonsense	P
P85	Male	33	USH2A	c.12560G>A	p.Arg4187His|p.R4187H	EX63/CDS62	Het	chr1:215675351:C>T	Missense	VUS	RP
			USH2A	c.1724G>A	p.Cys575Tyr|p.C575Y	EX10/CDS9	Het	chr1:216292291:C>T	Missense	P
P86	Female	34	USH2A	c.13339A>G	p.Met4447Val|p.M4447V	EX63/CDS62	Het	chr1:215674572:T>C	Missense	VUS	RP
			USH2A	c.13480T>C	p.Tyr4494His|p.Y4494H	EX63/CDS62	Het	chr1:215674431:A>G	Missense	VUS
P87	Male	2	USH2A	c.3815T>A	p.Ile1272Lys|p.I1272K	EX18/CDS17	Het	chr1:216198581:A>T	SpliceSite(Missense)	VUS	RP
			USH2A	c.99_100insT	p.Ser33Serfs42	EX2/CDS1	Het	chr1:216422237:G>GA	Frameshift	P
P88	Male	10	USH2A	c.4818_4819insA	p.Lys1606Lysfs4	EX23/CDS22	Het	chr1:216089079:A>AT	Frameshift	LP	RP
			USH2A	c.9469C>T	p.Gln3157Ter|p.Q3157X	EX48/CDS47	Het	chr1:215817098:G>A	Nonsense	P
P89	Male	30	USH2A	c.14065delA	p.Ile4689Serfs10	EX64/CDS63	Het	chr1:215671039:AT>A	Frameshift	LP	RP
			USH2A	c.6661T>C	p.Cys2221Arg|p.C2221R	EX35/CDS34	Het	chr1:215993164:A>G	SpliceSite(Missense)	VUS
P90	Female	48	USH2A	c.1757A>C	p.Tyr586Ser|p.Y586S	EX10/CDS9	Het	chr1:216292258:T>G	Missense	VUS	RP
			USH2A	c.6929C>T	p.Thr2310Met|p.T2310M	EX36/CDS35	Het	chr1:215970653:G>A	Missense	VUS
P91	Male	43	USH2A	c.14065delA	p.Ile4689Serfs10	EX64/CDS63	Het	chr1:215671039:AT>A	Frameshift	LP	RP
			USH2A	c.6661T>C	p.Cys2221Arg|p.C2221R	EX35/CDS34	Het	chr1:215993164:A>G	SpliceSite(Missense)	VUS
P92	Female	5	USH2A	c.538T>C	p.Ser180Pro|p.S180P	EX3/CDS2	Het	chr1:216418627:A>G	Missense	VUS	USH2
			USH2A	c.8559-2A>G	_	Intron42	Het	chr1:215877882:T>C	Intron+SpliceAcceptor	P
P93	Female	24	USH2A	c.3026C>A	p.Ala1009Asp|p.A1009D	EX15/CDS14	Het	chr1:216217518:G>T	Missense	VUS	RP
			USH2A	c.8342C>T	p.Thr2781Ile|p.T2781I	EX42/CDS41	Het	chr1:215878980:G>A	Missense	VUS
P94	Female	30	USH2A	c.10331G>A	p.Cys3444Tyr|p.C3444Y	EX52/CDS51	Het	chr1:215786726:C>T	Missense	P	RP
			USH2A	c.8559-2A>G	_	Intron42	Het	chr1:215877882:T>C	Intron+SpliceAcceptor	P
P95	Female	44	USH2A	c.12752G>T	p.Ser4251Ile|p.S4251I	EX63/CDS62	Het	chr1:215675159:C>A	Missense	VUS	RP
			USH2A	c.8641_8642insTATT	p.Ser2881Tyrfs9	EX43/CDS42	Het	chr1:215877797:G>GAATA	Frameshift	P
P96	Female	35	USH2A	c.5204G>A	p.Gly1735Glu|p.G1735E	EX26/CDS25	Het	chr1:216083550:C>T	Missense	VUS	RP
			USH2A	c.2802T>G	p.Cys934Trp|p.C934W	EX13/CDS12	Het	chr1:216246592:A>C	Missense	P
P97	Female	3	USH2A	c.8284C>G	p.Pro2762Ala|p.P2762A	EX42/CDS41	Het	chr1:215879038:G>C	Missense	LP	RP
			USH2A	c.8559-2A>G	_	Intron42	Het	chr1:215877882:T>C	Intron+SpliceAcceptor	P
			USH2A	c.9958G>T	p.Gly3320Cys|p.G3320C	EX50/CDS49	Het	chr1:215798907:C>A	Missense+SpliceSites	LP
P98	Male	2	USH2A	c.11806A>C	p.Thr3936Pro|p.T3936P	EX61/CDS60	Het	chr1:215728290:T>G	Missense	P	USH2
			USH2A	c.2167+1G>A	_	Intron12	Het	chr1:216250902:C>T	SpliceDonor	P
P99	Female	55	USH2A	c.8284C>G	p.Pro2762Ala|p.P2762A	EX42/CDS41	Het	chr1:215879038:G>C	Missense	LP	RP
			USH2A	c.9958G>T	p.Gly3320Cys|p.G3320C	EX50/CDS49	Het	chr1:215798907:C>A	Missense+SpliceSites	LP
P100	Female	26	USH2A	c.905G>A	p.Cys302Tyr|p.C302Y	EX6/CDS5	Hom	chr1:216325543:C>T	Missense	LP	RP
P101	Male	53	USH2A	c.2802T>G	p.Cys934Trp|p.C934W	EX13/CDS12	Het	chr1:216246592:A>C	Missense	P	RP
			USH2A	c.8559-2A>G	_	Intron42	Het	chr1:215877882:T>C	Intron+SpliceAcceptor	P
P102	Male	32	USH2A	c.7075_7076delTT	p.Leu2359Asnfs*17	EX37/CDS36	Het	chr1:215965360:TAA>T	Frameshift	P	RP
			USH2A	c.2802T>G	p.Cys934Trp|p.C934W	EX13/CDS12	Het	chr1:216246592:A>C	Missense	P
P103	Male	10	USH2A	c.7075_7076delTT	p.Leu2359Asnfs*17	EX37/CDS36	Het	chr1:215965360:TAA>T	Frameshift	P	RP
			USH2A	c.2802T>G	p.Cys934Trp|p.C934W	EX13/CDS12	Het	chr1:216246592:A>C	Missense	P
P104	Male	70	USH2A	c.13202G>A	p.Gly4401Asp|p.G4401D	EX63/CDS62	Het	chr1:215674709:C>T	Missense	VUS	RP
			USH2A	c.3788G>A	p.Trp1263Ter|p.W1263X	EX17/CDS16	Het	chr1:216199650:C>T	Nonsense	P
P105	Female	14	USH2A	c.9259G>A	p.Val3087Ile|p.V3087I	EX47/CDS46	Het	chr1:215838103:C>T	SpliceSite	VUS	RP
			USH2A	c.206G>T	p.Ser69Ile|p.S69I	EX2/CDS1	Het	chr1:216422131:C>A	Missense	VUS
P106	Male	38	USH2A	c.9699delT	p.His3234Ilefs*67	EX49/CDS48	Het	chr1:215813775:GA>G	Frameshift	P	RP
			USH2A	c.2802T>G	p.Cys934Trp|p.C934W	EX13/CDS12	Het	chr1:216246592:A>C	Missense	P
P107	Male	32	USH2A	c.11389+1G>C	_	Intron58	Het	chr1:215758594:C>G	SpliceDonor	P	USH2
			USH2A	c.8232G>C	p.Trp2744Cys|p.W2744C	EX42/CDS41	Het	chr1:215879090:C>G	Missense	P
P108	Male	78	USH2A	c.10859T>C	p.Ile3620Thr|p.I3620T	EX55/CDS54	Het	chr1:215779923:A>G	Missense	LP	RP
			USH2A	c.10712C>T	p.Thr3571Met|p.T3571M	EX54/CDS53	Het	chr1:215782070:G>A	Missense	P
P109	Male	62	USH2A	c.12361C>T	p.Arg4121Cys|p.R4121C	EX63/CDS62	Het	chr1:215675550:G>A	Missense	VUS	USH2
			USH2A	c.13121T>A	p.Val4374Glu|p.V4374E	EX63/CDS62	Het	chr1:215674790:A>T	Missense	VUS
P110	Male	36	USH2A	c.802G>A	p.Gly268Arg|p.G268R	EX5/CDS4	Het	chr1:216327637:C>T	Missense	P	RP
			USH2A	c.8559-2A>G	_	Intron42	Het	chr1:215877882:T>C	Intron+SpliceAcceptor	P
P111	Female	41	USH2A	c.769G>A	p.Gly257Arg|p.G257R	EX4	Het	chr1:216364968:C>T	Missense	LP	USH2
			USH2A	c.8559-2A>G	_	Intron43	Het	chr1:215877882:T>C	Intron+SpliceAcceptor	P
P112	Male	50	USH2A	c.4645C>T	p.Arg1549*|p.R1549*	EX22	Het	chr1:216097196:G>A	Nonsense	P	RP
			USH2A	c.2802T>G	p.Cys934Trp|p.C934W	EX13	Het	chr1:216246592:A>C	Missense	P
P113	Male	35	USH2A	c.5298+2T>C	_	Intron27	Het	chr1:216083454:A>G	Intron+SpliceDonor	LP	RP
			USH2A	c.7525C>T	p.Arg2509Trp|p.R2509W	EX40	Het	chr1:215900144:G>A	Missense	P
P114	Female	72	USH2A	c.6325+1G>A	_	Intron33	Het	chr1:216046430:C>T	Intron+SpliceDonor	P	USH2
			USH2A	c.905G>A	p.Cys302Tyr|p.C302Y	EX6	Het	chr1:216325543:C>T	Missense	LP
P115	Male	58	USH2A	c.99_100insT	p.Arg34Serfs41|p.R34Sfs41	EX2	Hom	chr1:216422237:G>GA	Frameshift	P	RP
P116	Female	56	USH2A	c.13202G>A	p.Gly4401Asp|p.G4401D	EX63	Het	chr1:215674709:C>T	Missense	VUS	RP
			USH2A	c.3788G>A	p.Trp1263*|p.W1263*	EX17	Het	chr1:216199650:C>T	Nonsense	P
P117	Female	49	USH2A	c.3500T>G	p.Leu1167Arg|p.L1167R	EX17	Het	chr1:216199938:A>C	Missense	VUS	RP
			USH2A	c.2802T>G	p.Cys934Trp|p.C934W	EX13	Het	chr1:216246592:A>C	Missense	P
P118	Female	29	USH2A	c.13465G>A	p.Gly4489Ser|p.G4489S	EX63	Het	chr1:215674446:C>T	Missense	P	RP
			USH2A	c.9022_9023insA	p.Ser3008Lysfs45|p.S3008Kfs45	EX45	Het	chr1:215845856:C>CT	Frameshift	LP
P119	Male	78	USH2A	c.13465G>A	p.Gly4489Ser|p.G4489S	EX63	Hom	chr1:215674446:C>T	Missense	P	RP
P120	Male	46	USH2A	c.8559-2A>G	_	Intron43	Hom	chr1:215877882:T>C	Intron+SpliceAcceptor	P	RP
P121	Male	29	USH2A	c.12697T>C	p.Trp4233Arg|p.W4233R	EX63	Het	chr1:215675214:A>G	Missense	VUS	RP
			USH2A	c.4124C>T	p.Ser1375Leu|p.S1375L	EX19	Het	chr1:216196680:G>A	Missense	VUS
P122	Female	27	USH2A	c.10388A>G	p.Asp3463Gly|p.D3463G	EX53	Het	chr1:215782935:T>C	Missense+SpliceSites	VUS	RP
			USH2A	c.2802T>G	p.Cys934Trp|p.C934W	EX13	Het	chr1:216246592:A>C	Missense	P
P123	Male	23	USH2A	c.6325+1G>A	_	Intron33	Het	chr1:216046430:C>T	Intron+SpliceDonor	P	RP
			USH2A	c.8559-2A>G	_	Intron43	Het	chr1:215877882:T>C	Intron+SpliceAcceptor	P
P124	Female	51	USH2A	c.2750G>A	p.Ser917Asn|p.S917N	EX13	Het	chr1:216246644:C>T	Missense	VUS	RP
			USH2A	c.997T>C	p.Ser333Pro|p.S333P	EX6	Het	chr1:216325451:A>G	Missense	VUS
P125	Male	50	USH2A	c.538T>C	p.Ser180Pro|p.S180P	EX3	Het	chr1:216418627:A>G	Missense	VUS	RP
			USH2A	c.2802T>G	p.Cys934Trp|p.C934W	EX13	Het	chr1:216246592:A>C	Missense	P
P126	Male	64	USH2A	c.13546G>T	p.Gly4516Trp|p.G4516W	EX63	Het	chr1:215674365:C>A	Missense	LP	RP
			USH2A	c.2802T>G	p.Cys934Trp|p.C934W	EX13	Het	chr1:216246592:A>C	Missense	P
P127	Female	25	USH2A	c.11389+1G>C	_	Intron59	Het	chr1:215758594:C>G	SpliceDonor	P	RP
			USH2A	c.5264_5265insT	p.Val1756Argfs3|p.V1756Rfs3	EX26	Het	chr1:216083489:G>GA	Frameshift	LP
P128	Male	68	USH2A	c.13546G>T	p.Gly4516Trp|p.G4516W	EX63	Het	chr1:215674365:C>A	Missense	LP	RP
			USH2A	c.2802T>G	p.Cys934Trp|p.C934W	EX13	Het	chr1:216246592:A>C	Missense	P
P129	Male	28	USH2A	c.11389+1G>C	_	Intron59	Het	chr1:215758594:C>G	SpliceDonor	P	RP
			USH2A	c.2802T>G	p.Cys934Trp|p.C934W	EX13	Het	chr1:216246592:A>C	Missense	P
P130	Female	46	USH2A	c.2802T>G	p.Cys934Trp|p.C934W	EX13	Hom	chr1:216246592:A>C	Missense	P	RP
P131	Female	58	USH2A	c.10331G>A	p.Cys3444Tyr|p.C3444Y	EX52	Het	chr1:215786726:C>T	Missense	P	RP
			USH2A	c.15520-1G>A	_	Intron72	Het	chr1:215625871:C>T	Intron+SpliceAcceptor	LP
P132	Female	65	USH2A	c.15178T>C	p.Ser5060Pro|p.S5060P	EX70	Het	chr1:215634578:A>G	Missense	VUS	RP
			USH2A	c.3309C>A	p.Tyr1103*|p.Y1103*	EX16	Het	chr1:216207280:G>T	Nonsense	P
P133	Male	52	USH2A	c.9958+1G>T	_	Intron51	Het	chr1:215798906:C>A	Intron+SpliceDonor	P	RP
			USH2A	c.8559-2A>G	_	Intron43	Het	chr1:215877882:T>C	Intron+SpliceAcceptor	P
P134	Male	62	USH2A	c.11156G>A	p.Arg3719His|p.R3719H	EX57	Hom	chr1:215759735:C>T	Missense	P	RP
P135	Male	42	USH2A	c.1529A>T	p.Asp510Val|p.D510V	EX8	Het	chr1:216323495:T>A	Missense	VUS	RP
			USH2A	c.8559-2A>G	_	Intron43	Het	chr1:215877882:T>C	Intron+SpliceAcceptor	P
P136	Male	42	USH2A	c.11156G>A	p.Arg3719His|p.R3719H	EX57	Het	chr1:215759735:C>T	Missense	P	RP
			USH2A	c.8559-2A>G	_	Intron43	Het	chr1:215877882:T>C	Intron+SpliceAcceptor	P
P137	Male	60	USH2A	c.1190T>A	p.Ile397Lys|p.I397K	EX7	Het	chr1:216324306:A>T	Missense	VUS	RP
			USH2A	c.14286C>A	p.Asn4762Lys|p.N4762K	EX65	Het	chr1:215650649:G>T	Missense	VUS
P138	Male	51	USH2A	c.8559-2A>G	_	Intron43	Hom	chr1:215877882:T>C	Intron+SpliceAcceptor	P	RP
P139	Female	69	USH2A	c.14570G>T	p.Gly4857Val|p.G4857V	EX66	Het	chr1:215648540:C>A	Missense	LP	RP
			USH2A	c.2167+5G>A	_	Intron13	Het	chr1:216250898:C>T	Intron	P
P140	Male	59	USH2A	c.10962C>A	p.Tyr3654*|p.Y3654*	EX56	Het	chr1:215766766:G>T	Nonsense	P	RP
			USH2A	c.2802T>G	p.Cys934Trp|p.C934W	EX13	Het	chr1:216246592:A>C	Missense	P
P141	Male	26	USH2A	c.14287G>C	p.Gly4763Arg|p.G4763R	EX65	Het	chr1:215650648:C>G	Missense	P	RP
			USH2A	c.2802T>G	p.Cys934Trp|p.C934W	EX13	Het	chr1:216246592:A>C	Missense	P
P142	Female	43	USH2A	c.4021G>C	p.Ala1341Pro|p.A1341P	EX18	Het	chr1:216198375:C>G	Missense	VUS	RP
			USH2A	c.8284C>G	p.Pro2762Ala|p.P2762A	EX42	Het	chr1:215879038:G>C	Missense	LP
			USH2A	c.9958G>T	p.Gly3320Cys|p.G3320C	EX50	Het	chr1:215798907:C>A	Missense+SpliceSites	LP
P143	Male	46	USH2A	c.14792_14793insT	p.Leu4931Phefs23|p.L4931Ffs23	EX68	Het	chr1:215640733:C>CA	Frameshift+SpliceSites	LP	RP
			USH2A	c.2802T>G	p.Cys934Trp|p.C934W	EX13	Het	chr1:216246592:A>C	Missense	P
P144	Male	49	USH2A	c.15178T>C	p.Ser5060Pro|p.S5060P	EX70	Het	chr1:215634578:A>G	Missense	VUS	RP
			USH2A	c.11156G>A	p.Arg3719His|p.R3719H	EX57	Het	chr1:215759735:C>T	Missense	P
P145	Male	34	USH2A	c.4616C>T	p.Thr1539Ile|p.T1539I	EX21	Hom	chr1:216175263:G>A	Missense	VUS	RP
P146	Male	30	USH2A	c.10331G>A	p.Cys3444Tyr|p.C3444Y	EX52	Het	chr1:215786726:C>T	Missense	P	RP
			USH2A	c.15178T>C	p.Ser5060Pro|p.S5060P	EX70	Het	chr1:215634578:A>G	Missense	VUS
P147	Male	25	USH2A	c.14586T>G	p.Tyr4862*|p.Y4862*	EX67	Het	chr1:215647727:A>C	Nonsense	P	RP
			USH2A	c.15178T>C	p.Ser5060Pro|p.S5060P	EX70	Het	chr1:215634578:A>G	Missense	VUS
P148	Female	61	USH2A	c.14876G>T	p.Gly4959Val|p.G4959V	EX68	Het	chr1:215640650:C>A	Missense	VUS	USH2
			USH2A	c.3829G>T	p.Glu1277*|p.E1277*	EX18	Het	chr1:216198567:C>A	Nonsense	P
P149	Female	28	USH2A	c.11994C>A	p.Tyr3998*|p.Y3998*	EX61	Het	chr1:215728102:G>T	Nonsense	P	RP
			USH2A	c.5152C>T	p.Gln1718*|p.Q1718*	EX25	Het	chr1:216084713:G>A	Nonsense	P
P150	Male	51	USH2A	c.13510G>T	p.Glu4504*|p.E4504*	EX63	Het	chr1:215674401:C>A	Nonsense	P	RP
			USH2A	c.14404T>C	p.Ser4802Pro|p.S4802P	EX66	Het	chr1:215648706:A>G	Missense	VUS
P151	Female	36	USH2A	c.5329C>T	p.Arg1777Trp|p.R1777W	EX27	Het	chr1:216078332:G>A	Missense	P	RP
			USH2A	c.9724G>A	p.Ala3242Thr|p.A3242T	EX49	Het	chr1:215813751:C>T	Missense	VUS
P152	Male	47	USH2A	c.10179del	p.Met3393Ilefs35|p.M3393Ifs35	EX51	Het	chr1:215790061:TC>T	Frameshift	LP	RP
			USH2A	c.6383G>C	p.Cys2128Ser|p.C2128S	EX33	Het	chr1:216000505:C>G	Missense	VUS
P153	Male	50	USH2A	c.7188G>A	p.Trp2396*|p.W2396*	EX38	Het	chr1:215934728:C>T	Nonsense	P	RP
			USH2A	c.2802T>G	p.Cys934Trp|p.C934W	EX13	Het	chr1:216246592:A>C	Missense	P
P154	Male	45	USH2A	c.11389+1G>C	_	Intron59	Het	chr1:215758594:C>G	SpliceDonor	P	RP
			USH2A	c.2802T>G	p.Cys934Trp|p.C934W	EX13	Het	chr1:216246592:A>C	Missense	P
P155	Female	47	USH2A	c.6492A>C	p.Lys2164Asn|p.K2164N	EX34	Het	chr1:215999052:T>G	Missense	VUS	RP
			USH2A	c.9047G>A	p.Cys3016Tyr|p.C3016Y	EX45	Het	chr1:215845832:C>T	Missense	VUS
P156	Female	20	USH2A	c.9469C>T	p.Gln3157*|p.Q3157*	EX48	Het	chr1:215817098:G>A	Nonsense	P	RP
			USH2A	c.11156G>A	p.Arg3719His|p.R3719H	EX57	Het	chr1:215759735:C>T	Missense	P
P157	Female	50	USH2A	c.13877_13880del	p.Gln4626Profs7|p.Q4626Pfs7	EX64	Het	chr1:215671224:GGTCT>G	Frameshift	LP	RP
			USH2A	c.9237_9240del	p.Phe3080Leufs16|p.F3080Lfs16	EX46	Het	chr1:215844311:TGAAG>T	Frameshift	LP
P158	Female	54	USH2A	c.538T>C	p.Ser180Pro|p.S180P	EX3	Het	chr1:216418627:A>G	Missense	VUS	RP
			USH2A	c.7594+1G>A	_	Intron41	Het	chr1:215900074:C>T	Intron+SpliceDonor	P
P159	Male	45	USH2A	c.11156G>A	p.Arg3719His|p.R3719H	EX57	Het	chr1:215759735:C>T	Missense	P	RP
			USH2A	c.8559-2A>G	_	Intron43	Het	chr1:215877882:T>C	Intron+SpliceAcceptor	P
P160	Female	52	USH2A	c.6485+5G>A	_	Intron34	Het	chr1:216000398:C>T	Intron	P	RP
			USH2A	c.2802T>G	p.Cys934Trp|p.C934W	EX13	Het	chr1:216246592:A>C	Missense	P
P161	Female	47	USH2A	c.15178T>C	p.Ser5060Pro|p.S5060P	EX70	Het	chr1:215634578:A>G	Missense	VUS	RP
			USH2A	c.2802T>G	p.Cys934Trp|p.C934W	EX13	Het	chr1:216246592:A>C	Missense	P
P162	Male	22	USH2A	c.10342G>A	p.Glu3448Lys|p.E3448K	EX52	Het	chr1:215786715:C>T	Missense	VUS	RP
			USH2A	c.5581G>A	p.Gly1861Ser|p.G1861S	EX28	Het	chr1:216073292:C>T	Missense	P
P163	Female	46	USH2A	c.1143+2T>C	_	Intron7	Het	chr1:216325303:A>G	Intron+SpliceDonor	LP	RP
			USH2A	c.15017C>T	p.Thr5006Met|p.T5006M	EX69	Het	chr1:215639190:G>A	Missense	P
P164	Male	55	USH2A	c.14570G>T	p.Gly4857Val|p.G4857V	EX66	Het	chr1:215648540:C>A	Missense	LP	RP
			USH2A	c.15178T>C	p.Ser5060Pro|p.S5060P	EX70	Het	chr1:215634578:A>G	Missense	VUS
P165	Male	42	USH2A	c.11520_11523del	p.Tyr3840*fs1|p.Y3840*fs1	EX59	Het	chr1:215743201:TCTCA>T	Frameshift	LP	RP
			USH2A	c.11526_11528del	p.3842_3843delinsMet|p.3842_3843delinsM	EX59	Het	chr1:215743196:CCTT>C	InframeDeletion	LP
			USH2A	c.9801C>G	p.Cys3267Trp|p.C3267W	EX50	Het	chr1:215799064:G>C	Missense	P
P166	Female	33	USH2A	c.15017C>T	p.Thr5006Met|p.T5006M	EX69	Het	chr1:215639190:G>A	Missense	P	RP
			USH2A	c.11156G>A	p.Arg3719His|p.R3719H	EX57	Het	chr1:215759735:C>T	Missense	P
P167	Male	NA	USH2A	c.802G>A	p.Gly268Arg|p.G268R	EX5/CDS4	Het	chr1:216327637:C>T	Missense	P	RP
			USH2A	c.99_100insT	p.Ser33Serfs42	EX2/CDS1	Het	chr1:216422237:G>GA	Frameshift	P
P168	Female	NA	USH2A	c.2802T>G	p.Cys934Trp|p.C934W	EX13/CDS12	Het	chr1:216246592:A>C	Missense	P	RP
			USH2A	c.8559-2A>G	_	Intron42	Het	chr1:215877882:T>C	Intron+SpliceAcceptor	P
P169	Male	NA	USH2A	c.99_100insT	p.Ser33Serfs42	EX2/CDS1	Het	chr1:216422237:G>GA	Frameshift	P	RP
			USH2A	c.12067-2A>G	_	Intron61	Het	chr1:215680378:T>C	SpliceAcceptor	P
P170	Male	NA	USH2A	c.8284C>G	p.Pro2762Ala|p.P2762A	EX42/CDS41	Hom	chr1:215879038:G>C	Missense	LP	RP
			USH2A	c.9958G>T	p.Gly3320Cys|p.G3320C	EX50/CDS49	Hom	chr1:215798907:C>A	Missense+SpliceSites	LP
P171	Male	NA	USH2A	c.1824dup	p.Glu609Terfs*1	EX10/CDS9	Het	chr1:216292190:C>CA	Frameshift	P	RP
			USH2A	c.436G>A	p.Ala146Thr|p.A146T	EX2/CDS1	Het	chr1:216421901:C>T	Missense	VUS
P172	Male	NA	USH2A	c.99_100insT	p.Ser33Serfs42	EX2/CDS1	Hom	chr1:216422237:G>GA	Frameshift	P	RP
P173	Female	61	USH2A	c.5200G>C	p.Gly1734Arg|p.G1734R	EX26/CDS25	Het	chr1:216083554:C>G	Missense	VUS	RP
			USH2A	c.6325+1G>A	_	Intron32	Het	chr1:216046430:C>T	Intron+SpliceDonor	P
P174	Female	55	USH2A	c.6542C>T	p.Ser2181Leu|p.S2181L	EX34/CDS33	Het	chr1:215999002:G>A	Missense	VUS	RP
			USH2A	c.6544_6545delAA	p.Asn2182Profs*4	EX34/CDS33	Het	chr1:215998998:GTT>G	Frameshift	LP
P175	Male	68	USH2A	c.15457G>C	p.Asp5153His|p.D5153H	EX71/CDS70	Het	chr1:215628876:C>G	Missense	VUS	RP
			USH2A	c.386G>A	_	EX1	Het	chr1:216423395:C>T	SpliceSite(Utr5)	VUS
P176	Male	37	USH2A	c.11241_11242insTTAC	p.Tyr3747Tyrfs15	EX58/CDS57	Het	chr1:215758742:T>TGTAA	Frameshift	LP	RP
			USH2A	c.2802T>G	p.Cys934Trp|p.C934W	EX13/CDS12	Het	chr1:216246592:A>C	Missense	P
P177	Male	50	USH2A	c.10712C>T	p.Thr3571Met|p.T3571M	EX54/CDS53	Het	chr1:215782070:G>A	Missense	P	RP
			USH2A	c.2802T>G	p.Cys934Trp|p.C934W	EX13/CDS12	Het	chr1:216246592:A>C	Missense	P
P178	Female	38	USH2A	c.15575_15579delAGGAA	p.Lys5192Thrfs48	EX72/CDS71	Het	chr1:215625810:GTTCCT>G	Frameshift	LP	RP
			USH2A	c.9469C>T	p.Gln3157Ter|p.Q3157X	EX48/CDS47	Het	chr1:215817098:G>A	Nonsense	P
P179	NA	NA	USH2A	c.14948T>C	p.Ile4983Thr|p.I4983T	EX68/CDS67	Het	chr1:215640578:A>G	Missense	VUS	RP
			USH2A	c.734C>T	p.Ser245Leu|p.S245L	EX4/CDS3	Het	chr1:216365003:G>A	Missense	VUS
P180	NA	NA	USH2A	c.14968dup	p.Thr4990Asnfs*11	EX68/CDS67	Het	chr1:215640557:C>CT	SpliceSite(Frameshift)	P	RP
			USH2A	c.2810-1G>C	_	Intron13	Het	chr1:216232137:C>G	SpliceAcceptor	P
P181	Male	34	USH2A	c.6239_6240insA	p.Ala2081Glyfs22|p.A2081Gfs22	EX32	Het	chr1:216046516:C>CT	Frameshift	P	USH2
			USH2A	c.8559-2A>G	_	Intron42	Het	chr1:215877882:T>C	Intron+SpliceAcceptor	P
P182	Female	59	USH2A	c.2802T>G	p.Cys934Trp|p.C934W	EX13/CDS12	Het	chr1:216246592:A>C	Missense	P	RP
			USH2A	c.8559-2A>G	_	Intron42	Het	chr1:215877882:T>C	Intron+SpliceAcceptor	P
P183	Female	56	USH2A	c.10733G>A	p.Ser3578Asn|p.S3578N	EX54/CDS53	Het	chr1:215782049:C>T	Missense	LP	RP
			USH2A	c.8559-2A>G	_	Intron42	Het	chr1:215877882:T>C	Intron+SpliceAcceptor	P
P184	Female	51	USH2A	c.14285A>T	p.Asn4762Ile|p.N4762I	EX65/CDS64	Het	chr1:215650650:T>A	Missense	VUS	RP
			USH2A	c.2802T>G	p.Cys934Trp|p.C934W	EX13/CDS12	Het	chr1:216246592:A>C	Missense	P
P185	Male	55	USH2A	c.14642G>C	p.Ser4881Thr|p.S4881T	EX67/CDS66	Het	chr1:215647671:C>G	Missense	VUS	RP
			USH2A	c.15095G>A	p.Ser5032Asn|p.S5032N	EX70/CDS69	Het	chr1:215634661:C>T	Missense	VUS
P186	Male	12	USH2A	c.8232G>C	p.Trp2744Cys|p.W2744C	EX42/CDS41	Hom	chr1:215879090:C>G	Missense	P	RP
P187	NA	NA	USH2A	c.14108T>C	p.Leu4703Ser|p.L4703S	EX64/CDS63	Het	chr1:215670997:A>G	Missense	VUS	RP
			USH2A	c.14567A>G	p.Asn4856Ser|p.N4856S	EX66/CDS65	Het	chr1:215648543:T>C	Missense	VUS
P188	Female	44	USH2A	c.8559-2A>G	_	Intron42	Hom	chr1:215877882:T>C	Intron+SpliceAcceptor	P	RP
P189	Male	53	USH2A	c.8559-2A>G	_	Intron42	Hom	chr1:215877882:T>C	Intron+SpliceAcceptor	P	RP
P190	Female	49	USH2A	c.13478G>A	p.Arg4493His|p.R4493H	EX63/CDS62	Het	chr1:215674433:C>T	Missense	VUS	RP
			USH2A	c.5953G>A	p.Glu1985Lys|p.E1985K	EX30/CDS29	Het	chr1:216070197:C>T	Missense	VUS
P191	Male	5	USH2A	c.12790G>A	p.Glu4264Lys|p.E4264K	EX63/CDS62	Het	chr1:215675121:C>T	Missense	VUS	RP
			USH2A	c.8559-2A>G	_	Intron42	Het	chr1:215877882:T>C	Intron+SpliceAcceptor	P
P192	Female	33	USH2A	c.7037A>G	p.His2346Arg|p.H2346R	EX37/CDS36	Het	chr1:215965400:T>C	Missense	VUS	RP
			USH2A	c.9469C>T	p.Gln3157Ter|p.Q3157X	EX48/CDS47	Het	chr1:215817098:G>A	Nonsense	P
P193	Male	4	USH2A	c.11156G>A	p.Arg3719His|p.R3719H	EX57/CDS56	Hom	chr1:215759735:C>T	Missense	P	RP
P194	Female	29	USH2A	c.8232G>C	p.Trp2744Cys|p.W2744C	EX42/CDS41	Hom	chr1:215879090:C>G	Missense	P	RP
P195	Male	29	USH2A	c.6325+1G>A	_	Intron32	Het	chr1:216046430:C>T	Intron+SpliceDonor	P	USH2
			USH2A	c.9469C>T	p.Gln3157Ter|p.Q3157X	EX48/CDS47	Het	chr1:215817098:G>A	Nonsense	P
P196	Male	40	USH2A	c.10859T>C	p.Ile3620Thr|p.I3620T	EX55/CDS54	Het	chr1:215779923:A>G	Missense	LP	RP
			USH2A	c.6071C>T	p.Pro2024Leu|p.P2024L	EX31/CDS30	Het	chr1:216048626:G>A	Missense	VUS
P197	Male	15	USH2A	c.3788G>A	p.Trp1263Ter|p.W1263X	EX17/CDS16	Het	chr1:216199650:C>T	Nonsense	P	USH2
			USH2A	c.8559-2A>G	_	Intron42	Het	chr1:215877882:T>C	Intron+SpliceAcceptor	P
P198	Male	3	USH2A	c.11198_11199insA	p.Asn3733Lysfs4	EX57/CDS56	Het	chr1:215759692:A>AT	Frameshift	LP	RP
			USH2A	c.12790G>A	p.Glu4264Lys|p.E4264K	EX63/CDS62	Het	chr1:215675121:C>T	Missense	VUS
P199	Female	NA	USH2A	c.568A>C	p.Thr190Pro|p.T190P	EX3	Het	chr1:216418597:T>G	Missense	VUS	RP
			USH2A	c.11156G>A	p.Arg3719His|p.R3719H	EX57	Het	chr1:215759735:C>T	Missense	P
P200	Male	NA	USH2A	c.8232G>C	p.Trp2744Cys|p.W2744C	EX42	Het	chr1:215879090:C>G	Missense	P	RP
			USH2A	c.6998T>C	p.Val2333Ala|p.V2333A	EX37	Het	chr1:215965439:A>G	Missense	VUS
P201	Male	NA	USH2A	c.10931C>T	p.Thr3644Met|p.T3644M	EX55	Het	chr1:215779851:G>A	Missense	VUS	RP
			USH2A	c.4114C>G	p.Pro1372Ala|p.P1372A	EX19	Het	chr1:216196690:G>C	Missense	VUS
P202	Male	NA	USH2A	c.13270T>C	p.Cys4424Arg|p.C4424R	EX63	Het	chr1:215674641:A>G	Missense	VUS	RP
			USH2A	c.4732C>T	p.Arg1578Cys|p.R1578C	EX22	Het	chr1:216097109:G>A	Missense	P
P203	Female	NA	USH2A	c.13414G>A	p.Gly4472Ser|p.G4472S	EX63	Het	chr1:215674497:C>T	Missense	VUS	RP
			USH2A	c.5953G>A	p.Glu1985Lys|p.E1985K	EX30	Het	chr1:216070197:C>T	Missense	VUS
P204	Male	NA	USH2A	c.13270T>C	p.Cys4424Arg|p.C4424R	EX63	Het	chr1:215674641:A>G	Missense	VUS	RP
			USH2A	c.905G>A	p.Cys302Tyr|p.C302Y	EX6	Het	chr1:216325543:C>T	Missense	LP
P205	Male	NA	USH2A	c.2802T>G	p.Cys934Trp|p.C934W	EX13/CDS12	Het	chr1:216246592:A>C	Missense	P	RP
			USH2A	c.8559-2A>G	_	Intron42	Het	chr1:215877882:T>C	Intron+SpliceAcceptor	P
P206	Male	NA	USH2A	c.11588delC	p.Pro3863Leufs21	EX60/CDS59	Het	chr1:215741497:AG>A	Frameshift	LP	RP
			USH2A	c.15178T>C	p.Ser5060Pro|p.S5060P	EX70/CDS69	Het	chr1:215634578:A>G	Missense	VUS
P207	Female	NA	USH2A	c.12388delC	p.Leu4130Terfs1	EX63/CDS62	Het	chr1:215675522:AG>A	Frameshift	LP	RP
			USH2A	c.2802T>G	p.Cys934Trp|p.C934W	EX13/CDS12	Het	chr1:216246592:A>C	Missense	P
P208	Male	NA	USH2A	c.11156G>A	p.Arg3719His|p.R3719H	EX57/CDS56	Het	chr1:215759735:C>T	Missense	P	RP
			USH2A	c.7068T>G	p.Asn2356Lys|p.N2356K	EX37/CDS36	Het	chr1:215965369:A>C	Missense	VUS
P209	Male	NA	USH2A	c.13274C>T	p.Thr4425Met|p.T4425M	EX63/CDS62	Het	chr1:215674637:G>A	Missense	VUS	RP
			USH2A	c.15178T>C	p.Ser5060Pro|p.S5060P	EX70/CDS69	Het	chr1:215634578:A>G	Missense	VUS
P210	Male	NA	USH2A	c.2802T>G	p.Cys934Trp|p.C934W	EX13/CDS12	Het	chr1:216246592:A>C	Missense	P	RP
			USH2A	c.486-14G>A	_	Intron2	Het	chr1:216418693:C>T	Intron	P
P211	Female	NA	USH2A	c.8284C>G	p.Pro2762Ala|p.P2762A	EX42/CDS41	Hom	chr1:215879038:G>C	Missense	LP	RP
			USH2A	c.9958G>T	p.Gly3320Cys|p.G3320C	EX50/CDS49	Hom	chr1:215798907:C>A	Missense+SpliceSites	LP
P212	Male	31	USH2A	c.8224-1G>C	_	Intron41	Het	chr1:215879099:C>G	SpliceAcceptor	LP	USH2
			USH2A	c.8232G>C	p.Trp2744Cys|p.W2744C	EX42/CDS41	Het	chr1:215879090:C>G	Missense	P
P213	Female	56	USH2A	c.99_100insT	p.Arg34Serfs41|p.R34Sfs41	EX2	Het	chr1:216422237:G>GA	Frameshift	P	RP
			USH2A	c.14803C>T	p.Arg4935*|p.R4935*	EX68	Het	chr1:215640723:G>A	Nonsense	P
P214	Female	53	USH2A	c.8232G>C	p.Trp2744Cys|p.W2744C	EX42	Het	chr1:215879090:C>G	Missense	P	RP
			USH2A	c.8559-2A>G	_	Intron43	Het	chr1:215877882:T>C	Intron+SpliceAcceptor	P
P215	Male	57	USH2A	c.6325+1G>A	_	Intron33	Het	chr1:216046430:C>T	Intron+SpliceDonor	P	RP
			USH2A	c.2802T>G	p.Cys934Trp|p.C934W	EX13	Het	chr1:216246592:A>C	Missense	P
P216	Female	36	USH2A	c.99_100insT	p.Arg34Serfs41|p.R34Sfs41	EX2	Het	chr1:216422237:G>GA	Frameshift	P	RP
			USH2A	c.11156G>A	p.Arg3719His|p.R3719H	EX57	Het	chr1:215759735:C>T	Missense	P
P217	Male	57	USH2A	c.6325+1G>A	_	Intron33	Het	chr1:216046430:C>T	Intron+SpliceDonor	P	RP
			USH2A	c.8559-2A>G	_	Intron43	Het	chr1:215877882:T>C	Intron+SpliceAcceptor	P
P218	Female	59	USH2A	c.8284C>G	p.Pro2762Ala|p.P2762A	EX42	Het	chr1:215879038:G>C	Missense	LP	RP
			USH2A	c.9676C>T	p.Arg3226*|p.R3226*	EX49	Het	chr1:215813799:G>A	Nonsense	P
			USH2A	c.9958G>T	p.Gly3320Cys|p.G3320C	EX50	Het	chr1:215798907:C>A	Missense+SpliceSites	LP
Het：heterozygous; Hom：homozygous; P：Pathogenic; LP: Likely pathogenic; VUS：Variants of uncertain significance; RP：Retinitis Pigmentosa; USH2：Usher syndrome type II; NA, Not Available.
