# Supplementary material for: Genetic Characteristics and Variation Spectrum of USH2A-Related Retinitis Pigmentosa and Usher Syndrome
Source: Front Genet. 2022 Aug 30;13:900548. doi: 10.3389/fgene.2022.900548 (PMC9468824; doi:10.3389/fgene.2022.900548)
Supplement: Supplementary file 2 [file Table3.XLSX]

## Sheet: 136 disease-causing mutations
Supplementary Table 3. A total of 136 distinct disease-causing mutations were identified in this study.
Gene	Mutant Name	Amino_Acid_Change	Exon_Intron_ID	Chr:por:mut	G1000_AF	G1000_EAS_AF	dbSNP_AF	ESP6500_AF	ExAC_AF	gnomad_AF	gnomad_EAS_AF	Functional Change	SIFT	LRT	Mutation Taster	FATHMM	ACMG Category in Our IED Cohort	Het-Hom (n = number of individuals)	Alleles Count in Our 8,710 IED Cohort (n = number of alleles)	Reference
USH2A	c.15575_15579delAGGAA	p.Lys5192Thrfs48	EX72/CDS71	chr1:215625810:GTTCCT>G	0	0	0	0	0	0	0	Frameshift	.	.	.	.	Likely_pathogenic	2-0	2	[1] Gao F J , Wang D D , Chen F , et al. Prevalence and genetic–phenotypic characteristics of patients with USH2A mutations in a large cohort of Chinese patients with inherited retinal disease[J]. British Journal of Ophthalmology, 2020:bjophthalmol-2020-315878.
USH2A	c.15520-1G>A	_	Intron72	chr1:215625871:C>T	0	0	0	0	1.647e_05	2.43887e_05	0	Intron+SpliceAcceptor	.	.	disease_causing	.	Likely_pathogenic	1-0	1	[1] Gao F J , Wang D D , Chen F , et al. Prevalence and genetic–phenotypic characteristics of patients with USH2A mutations in a large cohort of Chinese patients with inherited retinal disease[J]. British Journal of Ophthalmology, 2020:bjophthalmol-2020-315878.
USH2A	c.15169A>T	p.Ile5057Phe|p.I5057F	EX70	chr1:215634587:T>A	0.000199681	0.001	0.0001997	0	3.295e-05	3.24894e-05	0.000463929	Missense	Damaging	Neutral	disease_causing	Tolerated	Likely_pathogenic	4-0	4	[1] Genetic Testing Leading to Early Identification of Childhood Ocular Manifestations of Usher Syndrome[J]. The Laryngoscope, 2020.
USH2A	c.15104_15105delCA	p.Thr5035Argfs*142	EX70/CDS69	chr1:215634650:CTG>C	0	0	0	0	0	0	0	Frameshift	.	.	.	.	Pathogenic	3-0	3	[1] Qu Ling-Hui,Jin Xin,Xu Hai-Wei,Li Shi-Ying,Yin Zheng-Qin. Detecting novel genetic mutations in Chinese Usher syndrome families using next-generation sequencing technology.[J]. Molecular genetics and genomics : MGG,2015,290(1):
USH2A	c.15017C>T	p.Thr5006Met|p.T5006M	EX69	chr1:215639190:G>A	0	0	0	0	1.647e_05	8.1246e_06	0	Missense	Damaging	Unknown	disease_causing	Tolerated	Pathogenic	3-0	3	[1] Samia A , Amel B , Asma B , et al. Diversity of the Genes Implicated in Algerian Patients Affected by Usher Syndrome[J]. Plos One, 2016, 11(9):e0161893.
USH2A	c.14968dup	p.Thr4990Asnfs*11	EX68/CDS67	chr1:215640557:C>CT	0	0	0	0	0	0	0	SpliceSite(Frameshift)	.	.	.	.	Pathogenic	1-0	1	Novel
USH2A	c.14831del	p.Leu4944Cysfs6|p.L4944Cfs6	EX68	chr1:215640694:CA>C	0	0	0	0	0	0	0	Frameshift	.	.	.	.	Pathogenic	1-0	1	Novel
USH2A	c.14803C>T	p.Arg4935*|p.R4935*	EX68	chr1:215640723:G>A	0	0	0	0.0002	1.647e_05	1.21886e_05	0	Nonsense	.	Unknown	disease_causing	.	Pathogenic	1-0	1	[1] Ebermann I , Koenekoop R K , Lopez I , et al. An USH2A founder mutation is the major cause of Usher syndrome type 2 in Canadians of French origin and confirms common roots of Quebecois and Acadians[J]. European Journal of Human Genetics Ejhg, 2009, 17(1):80.
USH2A	c.14792_14793insT	p.Leu4931Phefs23|p.L4931Ffs23	EX68	chr1:215640733:C>CA	0	0	0	0	0	0	0	Frameshift+SpliceSites	.	.	.	.	Likely_pathogenic	1-0	1	[1] Gao F J , Wang D D , Chen F , et al. Prevalence and genetic–phenotypic characteristics of patients with USH2A mutations in a large cohort of Chinese patients with inherited retinal disease[J]. British Journal of Ophthalmology, 2020:bjophthalmol-2020-315878.
USH2A	c.14586T>G	p.Tyr4862*|p.Y4862*	EX67	chr1:215647727:A>C	0	0	0	0	0	0	0	Nonsense	.	Neutral	disease_causing	.	Pathogenic	2-0	2	[1] Yan D , Tekin D , Bademci G , et al. Spectrum of DNA variants for non-syndromic deafness in a large cohort from multiple continents[J]. Human Genetics, 2016, 135(8):953-961.
USH2A	c.14570G>T	p.Gly4857Val|p.G4857V	EX66	chr1:215648540:C>A	0	0	0	0	0	0	0	Missense	Damaging	Deleterious	disease_causing	Tolerated	Likely_pathogenic	3-0	3	[1] Zhu T , Chen D F , Wang L , et al. USH2A variants in Chinese patients with Usher syndrome type II and non-syndromic retinitis pigmentosa[J]. British Journal of Ophthalmology, 2020, 105(5):bjophthalmol-2019-315786.
USH2A	c.14546G>A	p.Trp4849*|p.W4849*	EX66	chr1:215648564:C>T	0	0	0	0	0	0	0	Nonsense	.	Deleterious	disease_causing	.	Likely_pathogenic	1-0	1	Novel
USH2A	c.14287G>C	p.Gly4763Arg|p.G4763R	EX65	chr1:215650648:C>G	0	0	0	0	0	0	0	Missense	Damaging	Unknown	disease_causing	Tolerated	Pathogenic	1-0	1	[1] Lenassi E , Vincent A , Li Z , et al. A detailed clinical and molecular survey of subjects with nonsyndromic USH2A retinopathy reveals an allelic hierarchy of disease-causing variants[J]. European Journal of Human Genetics Ejhg, 2015.
USH2A	c.14285A>G	p.Asn4762Ser|p.N4762S	EX65/CDS64	chr1:215650650:T>C	0	0	0	0	0	1.2198e_05	5.79912e_05	Missense	Damaging	Unknown	disease_causing	Tolerated	Likely_pathogenic	3-1	5	[1] Xu Y , Guan L , Shen T , et al. Mutations of 60 known causative genes in 157 families with retinitis pigmentosa based on exome sequencing[J]. Human Genetics, 2014, 133(10):1255-71.
USH2A	c.14273_14274insCC	p.Gly4759Leufs48|p.G4759Lfs48	EX65	chr1:215650661:A>AGG	0	0	0	0	0	0	0	Frameshift	.	.	.	.	Likely_pathogenic	1-0	1	Novel
USH2A	c.14223_14224insC	_	EX65/CDS64	chr1:215650711:T>TG	0	0	0	0	0	0	0	frameshift	.	.	.	.	Likely_pathogenic	1-0	1	[1] Gao F J , Wang D D , Chen F , et al. Prevalence and genetic–phenotypic characteristics of patients with USH2A mutations in a large cohort of Chinese patients with inherited retinal disease[J]. British Journal of Ophthalmology, 2020:bjophthalmol-2020-315878.
USH2A	c.14065delA	p.Ile4689Serfs10	EX64/CDS63	chr1:215671039:AT>A	0	0	0	0	0	0	0	Frameshift	.	.	.	.	Likely_pathogenic	3-0	3	[1] Gao F J , Wang D D , Chen F , et al. Prevalence and genetic–phenotypic characteristics of patients with USH2A mutations in a large cohort of Chinese patients with inherited retinal disease[J]. British Journal of Ophthalmology, 2020:bjophthalmol-2020-315878.
USH2A	c.13877_13880del	p.Gln4626Profs7|p.Q4626Pfs7	EX64	chr1:215671224:GGTCT>G	0	0	0	0	0	0	0	Frameshift	.	.	.	.	Likely_pathogenic	2-0	2	[1] Gao F J , Wang D D , Chen F , et al. Prevalence and genetic–phenotypic characteristics of patients with USH2A mutations in a large cohort of Chinese patients with inherited retinal disease[J]. British Journal of Ophthalmology, 2020:bjophthalmol-2020-315878.
USH2A	c.13576C>T	p.Arg4526*|p.R4526*	EX63	chr1:215674335:G>A	0	0	0	0	0	0	0	Nonsense	.	Unknown	disease_causing	.	Pathogenic	2-0	2	[1] Nakanishi H , Ohtsubo M , Iwasaki S , et al. Novel USH2A mutations in Japanese Usher syndrome type 2 patients: marked differences in the mutation spectrum between the Japanese and other populations[J]. Journal of Human Genetics, 2011, 56(7):484.
USH2A	c.13546G>T	p.Gly4516Trp|p.G4516W	EX63/CDS62	chr1:215674365:C>A	0	0	0	0	0	0	0	Missense	Damaging	Unknown	disease_causing	Tolerated	Likely_pathogenic	9-0	9	[1] Gao F J , Wang D D , Chen F , et al. Prevalence and genetic–phenotypic characteristics of patients with USH2A mutations in a large cohort of Chinese patients with inherited retinal disease[J]. British Journal of Ophthalmology, 2020:bjophthalmol-2020-315878.
USH2A	c.13510G>T	p.Glu4504*|p.E4504*	EX63	chr1:215674401:C>A	0	0	0	0	0	0	0	Nonsense	.	Unknown	disease_causing	.	Pathogenic	1-0	1	[1] Bahena P , Daftarian N , Maroofian R , et al. Unraveling the genetic complexities of combined retinal dystrophy and hearing impairment[J]. Human Genetics, 2021.
USH2A	c.13465G>A	p.Gly4489Ser|p.G4489S	EX63	chr1:215674446:C>T	0	0	0	0	0	0	0	Missense	Tolerated	Unknown	disease_causing	Tolerated	Pathogenic	16-1	18	[1] Chen Chong,Sun Qiao,Gu Mingmin,Qian Tianwei,Luo Dawei,Liu Kun,Xu Xun,Yu Suqin. Multimodal imaging and genetic characteristics of Chinese patients with USH2A-associated nonsyndromic retinitis pigmentosa.[J]. Molecular genetics & genomic medicine,2020,8(11):
USH2A	c.13316_13322delCAATGGA	p.Thr4439Argfs*20	EX63/CDS62	chr1:215674588:CTCCATTG>C	0	0	0	0	0	0	0	Frameshift	.	.	.	.	Likely_pathogenic	1-0	1	Novel
USH2A	c.13128G>A	p.Trp4376*|p.W4376*	EX63	chr1:215674783:C>T	0	0	0	0	0	4.07236e-06	0	Nonsense	.	Unknown	disease_causing	.	Pathogenic	1-0	1	Novel
USH2A	c.13049_13062del	p.Thr4350Serfs34|p.T4350Sfs34	EX63	chr1:215674848:CAGCCTCCAGAGTTG>C	0	0	0	0	0	8.14266e-06	0.000116117	Frameshift	.	.	.	.	Likely_pathogenic	3-0	3	Novel
USH2A	c.13045_13046insG	p.Ile4349Serfs40|p.I4349Sfs40	EX63	chr1:215674865:A>AC	0	0	0	0	0	0	0	Frameshift	.	.	.	.	Pathogenic	3-0	3	[1] Xiu-Feng, Huang, Zhi-Qin, et al. Retinal miRNAs variations in a large cohort of inherited retinal disease[J]. Ophthalmic Genetics, 2017.
USH2A	c.13016delG	p.Gly4339Glufs*34	EX63/CDS62	chr1:215674894:TC>T	0	0	0	0	0	0	0	Frameshift	.	.	.	.	Pathogenic	3-0	3	Novel
USH2A	c.13010C>T	p.Thr4337Met|p.T4337M	EX63	chr1:215674901:G>A	0	0	0	0	0	0	0	Missense	Damaging	Unknown	disease_causing	Tolerated	Pathogenic	1-0	1	[1] Natasha Trpevska Shekerinov,Emilija Gjoshevska Dashtevska,Maja Ivanova. OCULAR ASPECTS OF USHER SYNDROM[J]. Sanamed,2020,15(1):
USH2A	c.12388delC	p.Leu4130Terfs1	EX63/CDS62	chr1:215675522:AG>A	0	0	0	0	0	0	0	Frameshift	.	.	.	.	Likely_pathogenic	1-0	1	Novel
USH2A	c.12086_12087insA	p.His4029Glnfs70|p.H4029Qfs70	EX62	chr1:215680356:G>GT	0	0	0	0	0	0	0	Frameshift	.	.	.	.	Pathogenic	2-0	2	Novel
USH2A	c.12067-2A>G	_	Intron61	chr1:215680378:T>C	0	0	0	0	6.59e_05	8.17341e_05	0	SpliceAcceptor	.	.	disease_causing	.	Pathogenic	1-0	1	[1] Aparisi M J , Aller E , C Fuster-García, et al. Targeted next generation sequencing for molecular diagnosis of Usher syndrome[J]. Orphanet Journal of Rare Diseases, 2014, 9(1):168.
USH2A	c.11994C>A	p.Tyr3998*|p.Y3998*	EX61	chr1:215728102:G>T	0	0	0	0	0	0	0	Nonsense	.	Neutral	disease_causing	.	Pathogenic	2-0	2	[1] Gao F J , Wang D D , Chen F , et al. Prevalence and genetic–phenotypic characteristics of patients with USH2A mutations in a large cohort of Chinese patients with inherited retinal disease[J]. British Journal of Ophthalmology, 2020:bjophthalmol-2020-315878.
USH2A	c.11864G>A	p.Trp3955Ter|p.W3955X	EX61/CDS60	chr1:215728232:C>T	0	0	0	0	0.0001071	9.35218e_05	0	Nonsense	.	Deleterious	disease_causing	.	Pathogenic	2-0	2	[1] Andrej, Zupan, Ana, et al. Clinical and Haplotypic Variability of Slovenian USH2A Patients Homozygous for the c. 11864G>A Nonsense Mutation.[J]. Genes, 2019, 10(12).
USH2A	c.11806A>C	p.Thr3936Pro|p.T3936P	EX61	chr1:215728290:T>G	0	0	0	0	0	0	0	Missense	Damaging	Deleterious	disease_causing	Tolerated	Pathogenic	4-0	4	[1] Dai H , Zhang X , Zhao X , et al. Identification of five novel mutations in the long isoform of the USH2A gene in Chinese families with Usher syndrome type II[J]. Molecular vision, 2008, 14:2067-2075.
USH2A	c.11754G>A	p.Trp3918*|p.W3918*	EX61	chr1:215728342:C>T	0	0	0	0	0	0	0	Nonsense	.	Deleterious	disease_causing	.	Pathogenic	1-0	1	[1] Maitane Ezquerra-Inchausti, et al. A new approach based on targeted pooled DNA sequencing identifies novel mutations in patients with Inherited Retinal Dystrophies.[J]. Scientific reports, 2018.
USH2A	c.11588delC	p.Pro3863Leufs21	EX60/CDS59	chr1:215741497:AG>A	0	0	0	0	0	0	0	Frameshift	.	.	.	.	Likely_pathogenic	1-0	1	Novel
USH2A	c.11548+1G>A	_	Intron59	chr1:215743176:C>T	0	0	0	0	0	0	0	SpliceDonor	.	.	disease_causing	.	Pathogenic	2-0	2	[1] Gao F J , Wang D D , Chen F , et al. Prevalence and genetic–phenotypic characteristics of patients with USH2A mutations in a large cohort of Chinese patients with inherited retinal disease[J]. British Journal of Ophthalmology, 2020:bjophthalmol-2020-315878.
USH2A	c.11526_11528del	p.3842_3843delinsMet|p.3842_3843delinsM	EX59	chr1:215743196:CCTT>C	0	0	0	0	0	0	0	InframeDeletion	.	.	.	.	Likely_pathogenic	1-0	1	Novel
USH2A	c.11520_11523del	p.Tyr3840*fs1|p.Y3840*fs1	EX59	chr1:215743201:TCTCA>T	0	0	0	0	0	0	0	Frameshift	.	.	.	.	Likely_pathogenic	1-0	1	[1] Gao F J , Wang D D , Chen F , et al. Prevalence and genetic–phenotypic characteristics of patients with USH2A mutations in a large cohort of Chinese patients with inherited retinal disease[J]. British Journal of Ophthalmology, 2020:bjophthalmol-2020-315878.
USH2A	c.11389+3A>T	_	Intron58	chr1:215758592:T>A	0	0	0	0	8.237e-06	0	0	Intron	.	.	.	.	Pathogenic	2-0	2	[1] He C , X Liu, Zhong Z , et al. Mutation screening of the USH2A gene reveals two novel pathogenic variants in Chinese patients causing simplex usher syndrome 2[J]. BMC Ophthalmology, 2020, 20(1).
USH2A	c.11389+1G>C	_	Intron58	chr1:215758594:C>G	0	0	0	0	0	0	0	SpliceDonor	.	.	disease_causing	.	Pathogenic	8-0	8	[1] Zenteno Juan C,García-Montaño Leopoldo A,Cruz-Aguilar Marisa,Ronquillo Josué,Rodas-Serrano Agustín,Aguilar-Castul Luis,Matsui Rodrigo,Vencedor-Meraz Carlos I,Arce-González Rocío,Graue-Wiechers Federico,Gutiérrez-Paz Mario,Urrea-Victoria Tatiana,de Dios Cuadras Ulises,Chacón-Camacho Oscar F. Extensive genic and allelic heterogeneity underlying inherited retinal dystrophies in Mexican patients …
USH2A	c.11241_11242insTTAC	p.Tyr3747Tyrfs15	EX58/CDS57	chr1:215758742:T>TGTAA	0	0	0	0	0	0	0	Frameshift	.	.	.	.	Likely_pathogenic	1-0	1	Novel
USH2A	c.11232-1G>T	_	Intron58	chr1:215758753:C>A	0	0	0	0	0	0	0	Intron+SpliceAcceptor	.	.	disease_causing	.	Likely_pathogenic	1-0	1	Novel
USH2A	c.11198_11199insA	p.Asn3733Lysfs4	EX57/CDS56	chr1:215759692:A>AT	0	0	0	0	0	0	0	Frameshift	.	.	.	.	Likely_pathogenic	2-0	2	[1] Gao F J , Wang D D , Chen F , et al. Prevalence and genetic–phenotypic characteristics of patients with USH2A mutations in a large cohort of Chinese patients with inherited retinal disease[J]. British Journal of Ophthalmology, 2020:bjophthalmol-2020-315878.
USH2A	c.11156G>A	p.Arg3719His|p.R3719H	EX57	chr1:215759735:C>T	0	0	0	0	5.765e-05	5.28339e-05	0.000173933	Missense	Damaging	Deleterious	disease_causing	Tolerated	Pathogenic	23-2	27	[1] Inaba Akira,Maeda Akiko,Yoshida Akiko,Kawai Kanako,Hirami Yasuhiko,Kurimoto Yasuo,Kosugi Shinji,Takahashi Masayo. Truncating Variants Contribute to Hearing Loss and Severe Retinopathy in USH2A-Associated Retinitis Pigmentosa in Japanese Patients.[J]. International journal of molecular sciences,2020,21(21):
USH2A	c.10962C>A	p.Tyr3654*|p.Y3654*	EX56	chr1:215766766:G>T	0	0	0	0	0	0	0	Nonsense	.	Unknown	disease_causing	.	Pathogenic	1-0	1	[1] Gao F J , Wang D D , Chen F , et al. Prevalence and genetic–phenotypic characteristics of patients with USH2A mutations in a large cohort of Chinese patients with inherited retinal disease[J]. British Journal of Ophthalmology, 2020:bjophthalmol-2020-315878.
USH2A	c.10903A>C	p.Thr3635Pro|p.T3635P	EX55/CDS54	chr1:215779879:T>G	0	0	0	0	8.236e_06	0	0	Missense	Damaging	Neutral	polymorphism	Tolerated	Pathogenic	2-0	2	[1] Xu Y , Guan L , Shen T , et al. Mutations of 60 known causative genes in 157 families with retinitis pigmentosa based on exome sequencing[J]. Human Genetics, 2014, 133(10):1255-71.
USH2A	c.10859T>C	p.Ile3620Thr|p.I3620T	EX55	chr1:215779923:A>G	0	0	0	0	8.236e-06	1.21852e-05	0.000115955	Missense	Damaging	Deleterious	disease_causing	Tolerated	Likely_pathogenic	6-0	6	[1] Inaba Akira,Maeda Akiko,Yoshida Akiko,Kawai Kanako,Hirami Yasuhiko,Kurimoto Yasuo,Kosugi Shinji,Takahashi Masayo. Truncating Variants Contribute to Hearing Loss and Severe Retinopathy in USH2A-Associated Retinitis Pigmentosa in Japanese Patients.[J]. International journal of molecular sciences,2020,21(21):
USH2A	c.10733G>A	p.Ser3578Asn|p.S3578N	EX54/CDS53	chr1:215782049:C>T	0	0	0	0	0	0	0	Missense	Damaging	Deleterious	disease_causing	Tolerated	Likely_pathogenic	2-0	2	[1] Gao F J , Wang D D , Chen F , et al. Prevalence and genetic–phenotypic characteristics of patients with USH2A mutations in a large cohort of Chinese patients with inherited retinal disease[J]. British Journal of Ophthalmology, 2020:bjophthalmol-2020-315878.
USH2A	c.10712C>T	p.Thr3571Met|p.T3571M	EX54/CDS53	chr1:215782070:G>A	0	0	0	0	1.647e-05	8.1285e-06	0	Missense	Damaging	Deleterious	disease_causing	Tolerated	Pathogenic	5-0	5	[1] Bravo-Gil N , Pozo G D , M Martín-Sánchez, et al. Unravelling the genetic basis of simplex Retinitis Pigmentosa cases[J]. Scientific Reports, 2017, 7:41937.
USH2A	c.10419del	p.Glu3473Aspfs18|p.E3473Dfs18	EX53	chr1:215782903:AC>A	0	0	0	0	0	0	0	Frameshift	.	.	.	.	Pathogenic	2-0	2	Novel
USH2A	c.10331G>A	p.Cys3444Tyr|p.C3444Y	EX52	chr1:215786726:C>T	0	0	0	0	0	4.06454e-06	5.79979e-05	Missense	Damaging	Deleterious	disease_causing	Tolerated	Pathogenic	14-0	14	[1] Gao F J , Wang D D , Chen F , et al. Prevalence and genetic–phenotypic characteristics of patients with USH2A mutations in a large cohort of Chinese patients with inherited retinal disease[J]. British Journal of Ophthalmology, 2020:bjophthalmol-2020-315878.
USH2A	c.10190_10191del	p.Lys3397Argfs20|p.K3397Rfs20	EX52	chr1:215786865:CTT>C	0	0	0	0	0	0	0	Frameshift	.	.	.	.	Pathogenic	2-0	2	[1] Gao F J , Wang D D , Chen F , et al. Prevalence and genetic–phenotypic characteristics of patients with USH2A mutations in a large cohort of Chinese patients with inherited retinal disease[J]. British Journal of Ophthalmology, 2020:bjophthalmol-2020-315878.
USH2A	c.10179del	p.Met3393Ilefs35|p.M3393Ifs35	EX51	chr1:215790061:TC>T	0	0	0	0	0	0	0	Frameshift	.	.	.	.	Likely_pathogenic	1-0	1	Novel
USH2A	c.10161_10162del	p.Ser3388Asnfs29|p.S3388Nfs29	EX51	chr1:215790078:GAA>G	0	0	0	0	0	0	0	Frameshift	.	.	.	.	Likely_pathogenic	2-0	2	Novel
USH2A	c.9958+1G>T	_	Intron51	chr1:215798906:C>A	0	0	0	0	0	0	0	Intron+SpliceDonor	.	.	disease_causing	.	Pathogenic	2-0	2	[1] Chen X , Sheng X , Liu X , et al. Targeted Next-Generation Sequencing Reveals Novel USH2A Mutations Associated with Diverse Disease Phenotypes: Implications for Clinical and Molecular Diagnosis[J]. Plos One, 2014, 9(8):e105439.
USH2A	c.9958G>T	p.Gly3320Cys|p.G3320C	EX50	chr1:215798907:C>A	0	0	0	0	0	0	0	Missense+SpliceSites	Damaging	Neutral	disease_causing	Tolerated	Likely_pathogenic	12-2	16	[1] Dan Handong,Huang Xin,Xing Yiqiao,Shen Yin. Application of targeted panel sequencing and whole exome sequencing for 76 Chinese families with retinitis pigmentosa.[J]. Molecular genetics & genomic medicine,2020,8(3):
USH2A	c.9801C>G	p.Cys3267Trp|p.C3267W	EX50	chr1:215799064:G>C	0	0	0	0	0	0	0	Missense	Damaging	Deleterious	disease_causing	Tolerated	Pathogenic	1-0	1	[1] Gao F J , Wang D D , Chen F , et al. Prevalence and genetic–phenotypic characteristics of patients with USH2A mutations in a large cohort of Chinese patients with inherited retinal disease[J]. British Journal of Ophthalmology, 2020:bjophthalmol-2020-315878.
USH2A	c.9699delT	p.His3234Ilefs*67	EX49/CDS48	chr1:215813775:GA>G	0	0	0	0	0	0	0	Frameshift	.	.	.	.	Pathogenic	1-0	1	[1] Gao F J , Wang D D , Chen F , et al. Prevalence and genetic–phenotypic characteristics of patients with USH2A mutations in a large cohort of Chinese patients with inherited retinal disease[J]. British Journal of Ophthalmology, 2020:bjophthalmol-2020-315878.
USH2A	c.9676C>T	p.Arg3226Ter|p.R3226X	EX49/CDS48	chr1:215813799:G>A	0	0	0	0	8.237e_06	8.13504e_06	0	Nonsense	.	Unknown	disease_causing	.	Pathogenic	5-0	5	[1] Jesse D. Sengillo,Thiago Cabral,Kaspar Schuerch,Jimmy Duong,Winston Lee,Katherine Boudreault,Yu Xu,Sally Justus,Janet R. Sparrow,Vinit B. Mahajan,Stephen H. Tsang. Electroretinography Reveals Difference in Cone Function between Syndromic and Nonsyndromic USH2A Patients[J]. Scientific Reports,2017,7(1):
USH2A	c.9469C>T	p.Gln3157*|p.Q3157*	EX48	chr1:215817098:G>A	0	0	0	0	2.471e-05	1.6311e-05	0.000232072	Nonsense	.	Neutral	disease_causing	.	Pathogenic	14-0	14	[1] Xiu-Feng Huang,Ping Xiang,Jie Chen,Dong-Jun Xing,Na Huang,Qingjie Min,Feng Gu,Yi Tong,Chi-Pui Pang,Jia Qu,Zi-Bing Jin. Targeted exome sequencing identified novel USH2A mutations in Usher syndrome families.[J]. PLoS ONE,2017,8(5):
USH2A	c.9237_9240del	p.Phe3080Leufs16|p.F3080Lfs16	EX46	chr1:215844311:TGAAG>T	0	0	0	0	0	0	0	Frameshift	.	.	.	.	Likely_pathogenic	1-0	1	[1] Gao F J , Wang D D , Chen F , et al. Prevalence and genetic–phenotypic characteristics of patients with USH2A mutations in a large cohort of Chinese patients with inherited retinal disease[J]. British Journal of Ophthalmology, 2020:bjophthalmol-2020-315878.
USH2A	c.9022_9023insA	p.Ser3008Lysfs45|p.S3008Kfs45	EX45	chr1:215845856:C>CT	0	0	0	0	0	0	0	Frameshift	.	.	.	.	Likely_pathogenic	3-0	3	[1] Gao F J , Wang D D , Chen F , et al. Prevalence and genetic–phenotypic characteristics of patients with USH2A mutations in a large cohort of Chinese patients with inherited retinal disease[J]. British Journal of Ophthalmology, 2020:bjophthalmol-2020-315878.
USH2A	c.8641_8642insTATT	p.Ser2881Leufs9|p.S2881Lfs9	EX43	chr1:215877797:G>GAATA	0	0	0	0	0	0	0	Frameshift	.	.	.	.	Pathogenic	8-0	8	[1] Sun Y , Li W , Li J K , et al. Genetic and clinical findings of panel-based targeted exome sequencing in a northeast Chinese cohort with retinitis pigmentosa[J]. Molecular Genetics & Genomic Medicine, 2020, 8(14):e1184.
USH2A	c.8638_8641del	p.Tyr2880Glnfs36|p.Y2880Qfs36	EX43	chr1:215877797:GAATA>G	0	0	0	0	0	0	0	Frameshift	.	.	.	.	Likely_pathogenic	1-0	1	Novel
USH2A	c.8559-2A>G	_	Intron43	chr1:215877882:T>C	0.000199681	0.001	0.0001997	0	2.471e-05	3.25304e-05	0.000464253	Intron+SpliceAcceptor	.	.	disease_causing	.	Pathogenic	83-8	99	[1] Zhao Yang,Hosono Katsuhiro,Suto Kimiko,Ishigami Chie,Arai Yuuki,Hikoya Akiko,Hirami Yasuhiko,Ohtsubo Masafumi,Ueno Shinji,Terasaki Hiroko,Sato Miho,Nakanishi Hiroshi,Endo Shiori,Mizuta Kunihiro,Mineta Hiroyuki,Kondo Mineo,Takahashi Masayo,Minoshima Shinsei,Hotta Yoshihiro. The first USH2A mutation analysis of Japanese autosomal recessive retinitis pigmentosa patients: a totally different muta…
USH2A	c.8558G>T	p.Arg2853Ile|p.R2853I	EX42/CDS41	chr1:215878764:C>A	0	0	0	0	0	0	0	SpliceSite(Missense)	Damaging	Deleterious	disease_causing	Tolerated	Likely_pathogenic	2-0	2	Novel
USH2A	c.8448delT	p.Thr2816Thrfs14	EX42/CDS41	chr1:215878873:GA>G	0	0	0	0	0	0	0	Frameshift	.	.	.	.	Likely_pathogenic	7-0	7	Novel
USH2A	c.8284C>G	p.Pro2762Ala|p.P2762A	EX42	chr1:215879038:G>C	0	0	0	0	0	0	0	Missense	Damaging	Deleterious	disease_causing	Tolerated	Likely_pathogenic	12-2	16	[1] Gao F J , Wang D D , Chen F , et al. Prevalence and genetic–phenotypic characteristics of patients with USH2A mutations in a large cohort of Chinese patients with inherited retinal disease[J]. British Journal of Ophthalmology, 2020:bjophthalmol-2020-315878.
USH2A	c.8254G>A	p.Gly2752Arg|p.G2752R	EX42	chr1:215879068:C>T	0.000399361	0.002	0.0003994	0	8.236e-06	1.65299e-05	0.000174196	Missense	Damaging	Deleterious	disease_causing	Tolerated	Pathogenic	6-0	6	[1] Inaba Akira,Maeda Akiko,Yoshida Akiko,Kawai Kanako,Hirami Yasuhiko,Kurimoto Yasuo,Kosugi Shinji,Takahashi Masayo. Truncating Variants Contribute to Hearing Loss and Severe Retinopathy in USH2A-Associated Retinitis Pigmentosa in Japanese Patients.[J]. International journal of molecular sciences,2020,21(21):
USH2A	c.8232G>C	p.Trp2744Cys|p.W2744C	EX42	chr1:215879090:C>G	0	0	0	0	0	8.29559e-06	5.81395e-05	Missense	Damaging	Deleterious	disease_causing	Damaging	Pathogenic	16-2	20	[1] Meng X , Liu X Z , Li Y Y , et al. Correlation between Genotype and Phenotype in 69 Chinese Patients with USH2A Mutations: A comparative study of the patients with Usher Syndrome and Nonsyndromic Retinitis Pigmentosa[J]. Acta Ophthalmologica, 2020.
USH2A	c.8224-1G>C	_	Intron41	chr1:215879099:C>G	0	0	0	0	0	0	0	SpliceAcceptor	.	.	disease_causing	.	Likely_pathogenic	2-0	2	[1] Tang Kefeng,Jiang Liyan,Yao Juan,Yang Sheng,Shen Guosong. [Analysis of pathogenic variants of USH2A gene in a child with Usher syndrome type II].[J]. Zhonghua yi xue yi chuan xue za zhi = Zhonghua yixue yichuanxue zazhi = Chinese journal of medical genetics,2021,38(10):
USH2A	c.7927delT	p.Ser2643Leufs31	EX41/CDS40	chr1:215888721:GA>G	0	0	0	0	0	0	0	Frameshift	.	.	.	.	Likely_pathogenic	1-0	1	Novel
USH2A	c.7814C>G	p.Ser2605Ter|p.S2605X	EX41/CDS40	chr1:215888835:G>C	0	0	0	0	0	0	0	Nonsense	.	Neutral	disease_causing	.	Pathogenic	1-0	1	Novel
USH2A	c.7608del	p.Val2537Phefs8|p.V2537Ffs8	EX41	chr1:215889040:CT>C	0	0	0	0	0	0	0	Frameshift	.	.	.	.	Likely_pathogenic	1-0	1	Novel
USH2A	c.7594+1G>A	_	Intron41	chr1:215900074:C>T	0	0	0	0	0	0	0	Intron+SpliceDonor	.	.	disease_causing	.	Pathogenic	1-0	1	[1] Gao F J , Wang D D , Chen F , et al. Prevalence and genetic–phenotypic characteristics of patients with USH2A mutations in a large cohort of Chinese patients with inherited retinal disease[J]. British Journal of Ophthalmology, 2020:bjophthalmol-2020-315878.
USH2A	c.7525C>T	p.Arg2509Trp|p.R2509W	EX40	chr1:215900144:G>A	0	0	0	0	0	0	0	Missense	Damaging	Deleterious	disease_causing	Tolerated	Pathogenic	1-0	1	[1] Gao F J , Wang D D , Chen F , et al. Prevalence and genetic–phenotypic characteristics of patients with USH2A mutations in a large cohort of Chinese patients with inherited retinal disease[J]. British Journal of Ophthalmology, 2020:bjophthalmol-2020-315878.
USH2A	c.7399_7400insAATAACGCTCCTGGCTCTC	p.Pro2467Asnfs36	EX39/CDS38	chr1:215900806:G>GGAGAGCCAGGAGCGTTATT	0	0	0	0	0	0	0	Frameshift	.	.	.	.	Likely_pathogenic	3-0	3	Novel
USH2A	c.7300+1G>T	_	Intron39	chr1:215934615:C>A	0	0	0	0	0	0	0	Intron+SpliceDonor	.	.	disease_causing	.	Likely_pathogenic	3-0	3	[1] Gao F J , Wang D D , Chen F , et al. Prevalence and genetic–phenotypic characteristics of patients with USH2A mutations in a large cohort of Chinese patients with inherited retinal disease[J]. British Journal of Ophthalmology, 2020:bjophthalmol-2020-315878.
USH2A	c.7188G>A	p.Trp2396*|p.W2396*	EX38	chr1:215934728:C>T	0	0	0	0	0	0	0	Nonsense	.	Deleterious	disease_causing	.	Pathogenic	1-0	1	[1] Gao F J , Wang D D , Chen F , et al. Prevalence and genetic–phenotypic characteristics of patients with USH2A mutations in a large cohort of Chinese patients with inherited retinal disease[J]. British Journal of Ophthalmology, 2020:bjophthalmol-2020-315878.
USH2A	c.7121-1G>A	_	Intron38	chr1:215934796:C>T	0	0	0	0	0	0	0	Intron+SpliceAcceptor	.	.	disease_causing	.	Likely_pathogenic	2-0	2	Novel
USH2A	c.7075_7076delTT	p.Leu2359Asnfs*17	EX37/CDS36	chr1:215965360:TAA>T	0	0	0	0	0	0	0	Frameshift	.	.	.	.	Pathogenic	3-0	3	[1] Sun Y , Li W , Li J K , et al. Genetic and clinical findings of panel-based targeted exome sequencing in a northeast Chinese cohort with retinitis pigmentosa[J]. Molecular Genetics & Genomic Medicine, 2020, 8(14):e1184.
USH2A	c.7018_7019delCA	p.Gln2340Glyfs16	EX37/CDS36	chr1:215965417:CTG>C	0	0	0	0	0	0	0	Frameshift	.	.	.	.	Likely_pathogenic	2-0	2	Novel
USH2A	c.6967C>T	p.Arg2323*|p.R2323*	EX37	chr1:215965470:G>A	0	0	0	0	0	8.13716e-06	0	Nonsense	.	Neutral	disease_causing	.	Pathogenic	2-0	2	[1] MartínSánchez Marta,BravoGil Nereida,GonzálezDel Pozo María,MéndezVidal Cristina,FernándezSuárez Elena,Rodríguezde la Rúa Enrique,Borrego Salud,Antiñolo Guillermo. A Multi-Strategy Sequencing Workflow in Inherited Retinal Dystrophies: Routine Diagnosis, Addressing Unsolved Cases and Candidate Genes Identification.[J]. International journal of molecular sciences,2020,21(24):
USH2A	c.6741del	p.Ala2249Profs30|p.A2249Pfs30	EX35	chr1:215993083:TG>T	0	0	0	0	0	0	0	Frameshift	.	.	.	.	Pathogenic	2-0	2	[1] Gao F J , Wang D D , Chen F , et al. Prevalence and genetic–phenotypic characteristics of patients with USH2A mutations in a large cohort of Chinese patients with inherited retinal disease[J]. British Journal of Ophthalmology, 2020:bjophthalmol-2020-315878.
USH2A	c.6544_6545delAA	p.Asn2182Profs*4	EX34/CDS33	chr1:215998998:GTT>G	0	0	0	0	0	0	0	Frameshift	.	.	.	.	Likely_pathogenic	1-0	1	Novel
USH2A	c.6485+5G>A	_	Intron34	chr1:216000398:C>T	0	0	0	0	0	0	0	Intron	.	.	.	.	Pathogenic	6-0	6	[1] Fu Yue-Chuan,Chen Na,Qiu Zi-Long,Liu Lin,Shen Jie. Compound pathogenic mutation in the USH2A gene in Chinese RP families detected by whole‑exome sequencing.[J]. Molecular medicine reports,2018,18(6):
USH2A	c.6326-3_6332delTAGATTTAGC	_	Intron32	chr1:216000555:TGCTAAATCTA>T	0	0	0	0	0	0	0	Intron	.	.	.	.	Likely_pathogenic	2-0	2	Novel
USH2A	c.6325+1G>A	_	Intron33	chr1:216046430:C>T	0	0	0	0	0	0	0	Intron+SpliceDonor	.	.	disease_causing	.	Pathogenic	11-0	11	[1] Gao F J , Wang D D , Chen F , et al. Prevalence and genetic–phenotypic characteristics of patients with USH2A mutations in a large cohort of Chinese patients with inherited retinal disease[J]. British Journal of Ophthalmology, 2020:bjophthalmol-2020-315878.
USH2A	c.6310_6325delAACTACATAGTCACAG	p.Asn2104Ilefs2	EX32/CDS31	chr1:216046430:CCTGTGACTATGTAGTT>C	0	0	0	0	0	0	0	SpliceSite(Frameshift)	.	.	.	.	Pathogenic	1-0	1	Novel
USH2A	c.6239_6240insA	p.Ala2081Glyfs22|p.A2081Gfs22	EX32	chr1:216046516:C>CT	0	0	0	0	0	0	0	Frameshift	.	.	.	.	Pathogenic	3-0	3	[1] Gao F J , Wang D D , Chen F , et al. Prevalence and genetic–phenotypic characteristics of patients with USH2A mutations in a large cohort of Chinese patients with inherited retinal disease[J]. British Journal of Ophthalmology, 2020:bjophthalmol-2020-315878.
USH2A	c.5748_5745dup	p.Tyr1917Phefs*16	EX28/CDS27	chr1:216073123:T>TAA	0	0	0	0	0	0	0	Frameshift	.	.	.	.	Pathogenic	3-0	3	Novel
USH2A	c.5728C>T	p.Gln1910*|p.Q1910*	EX28	chr1:216073145:G>A	0	0	0	0	0	0	0	Nonsense	.	Neutral	disease_causing	.	Pathogenic	2-0	2	Novel
USH2A	c.5581G>A	p.Gly1861Ser|p.G1861S	EX28	chr1:216073292:C>T	0	0	0	0.0001	8.238e_06	1.22452e_05	0.000174581	Missense	Damaging	Deleterious	disease_causing	Damaging	Pathogenic	4-0	4	[1] Tsz, Kin, Ng, et al. Whole exome sequencing identifies novel USH2A mutations and confirms Usher syndrome 2 diagnosis in Chinese retinitis pigmentosa patients.[J]. Scientific Reports, 2019.
USH2A	c.5572+1G>A	_	Intron28	chr1:216078088:C>T	0	0	0	0	8.237e-06	1.22576e-05	0.000174014	Intron+SpliceDonor	.	.	disease_causing	.	Pathogenic	4-1	6	[1] Qu L H , Jin X , Long Y L , et al. Identification of 13 novel USH2A mutations in Chinese retinitis pigmentosa and Usher syndrome patients by targeted next-generation sequencing[J]. Bioscience Reports, 2020, 40(1).
USH2A	c.5399G>A	p.Trp1800*|p.W1800*	EX27	chr1:216078262:C>T	0	0	0	0	0	0	0	Nonsense	.	Deleterious	disease_causing	.	Pathogenic	1-0	1	Novel
USH2A	c.5329C>T	p.Arg1777Trp|p.R1777W	EX27	chr1:216078332:G>A	0	0	0	0	8.236e-06	4.07315e-06	0	Missense	Tolerated	Neutral	polymorphism	Tolerated	Pathogenic	4-0	4	[1] Nakanishi H , Ohtsubo M , Iwasaki S , et al. Novel USH2A mutations in Japanese Usher syndrome type 2 patients: marked differences in the mutation spectrum between the Japanese and other populations[J]. Journal of Human Genetics, 2011, 56(7):484.
USH2A	c.5298+2T>C	_	Intron27	chr1:216083454:A>G	0	0	0	0	8.238e_06	4.07345e_06	0	Intron+SpliceDonor	.	.	disease_causing	.	Likely_pathogenic	2-0	2	[1] Gao F J , Wang D D , Chen F , et al. Prevalence and genetic–phenotypic characteristics of patients with USH2A mutations in a large cohort of Chinese patients with inherited retinal disease[J]. British Journal of Ophthalmology, 2020:bjophthalmol-2020-315878.
USH2A	c.5264_5265insT	p.Val1756Argfs3|p.V1756Rfs3	EX26	chr1:216083489:G>GA	0	0	0	0	0	0	0	Frameshift	.	.	.	.	Likely_pathogenic	2-0	2	[1] Gao F J , Wang D D , Chen F , et al. Prevalence and genetic–phenotypic characteristics of patients with USH2A mutations in a large cohort of Chinese patients with inherited retinal disease[J]. British Journal of Ophthalmology, 2020:bjophthalmol-2020-315878.
USH2A	c.5152C>T	p.Gln1718*|p.Q1718*	EX25	chr1:216084713:G>A	0	0	0	0	0	0	0	Nonsense	.	Neutral	disease_causing	.	Pathogenic	2-0	2	[1] Gao F J , Wang D D , Chen F , et al. Prevalence and genetic–phenotypic characteristics of patients with USH2A mutations in a large cohort of Chinese patients with inherited retinal disease[J]. British Journal of Ophthalmology, 2020:bjophthalmol-2020-315878.
USH2A	c.4987+1G>A	_	Intron25	chr1:216086718:C>T	0	0	0	0	8.24e-06	4.0792e-06	5.8099e-05	Intron+SpliceDonor	.	.	disease_causing	.	Pathogenic	1-0	1	Novel
USH2A	c.4957C>T	p.Arg1653*|p.R1653*	EX24	chr1:216086749:G>A	0	0	0	0	2.471e-05	1.62986e-05	0	Nonsense	.	Neutral	disease_causing	.	Pathogenic	2-0	2	[1] Dreyer B , Brox V , Tranebj?Rg L , et al. Spectrum of USH2A mutations in Scandinavian patients with Usher syndrome type II.[J]. Human Mutation, 2010, 29(3):451-451.
USH2A	c.4821G>C	p.Trp1607Cys|p.W1607C	EX23/CDS22	chr1:216089077:C>G	0	0	0	0	0	0	0	Missense	Damaging	Deleterious	disease_causing	Damaging	Likely_pathogenic	2-0	2	[1] Gao F J , Wang D D , Chen F , et al. Prevalence and genetic–phenotypic characteristics of patients with USH2A mutations in a large cohort of Chinese patients with inherited retinal disease[J]. British Journal of Ophthalmology, 2020:bjophthalmol-2020-315878.
USH2A	c.4818_4819insA	p.Lys1606Lysfs4	EX23/CDS22	chr1:216089079:A>AT	0	0	0	0	0	0	0	Frameshift	.	.	.	.	Likely_pathogenic	1-0	1	[1] Gao F J , Wang D D , Chen F , et al. Prevalence and genetic–phenotypic characteristics of patients with USH2A mutations in a large cohort of Chinese patients with inherited retinal disease[J]. British Journal of Ophthalmology, 2020:bjophthalmol-2020-315878.
USH2A	c.4732C>T	p.Arg1578Cys|p.R1578C	EX22	chr1:216097109:G>A	0.000199681	0	0.0001997	0	2.471e_05	1.62649e_05	0	Missense	Damaging	Neutral	disease_causing	Tolerated	Pathogenic	3-0	3	[1] Eandi C M , Dallorto L , Spinetta R , et al. Targeted next generation sequencing in Italian patients with Usher syndrome: phenotype-genotype correlations[J]. Scientific Reports, 2017, 7(1):15681.
USH2A	c.4645C>T	p.Arg1549*|p.R1549*	EX22/CDS21	chr1:216097196:G>A	0.000199681	0	0.0001997	0	2.471e-05	1.62534e-05	0	Nonsense	.	Neutral	disease_causing	.	Pathogenic	3-0	3	[1] Huang L , Yao M , Yang J , et al. Mutation screening of the USH2A gene in retinitis pigmentosa and USHER patients in a Han Chinese population[J]. Eye, 2018:1.
USH2A	c.4576G>A	p.Gly1526Arg|p.G1526R	EX21	chr1:216175303:C>T	0	0	0	0	8.239e-06	1.63068e-05	0.000175111	Missense	Damaging	Deleterious	disease_causing	Damaging	Pathogenic	5-0	5	[1] Tsz, Kin, Ng, et al. Whole exome sequencing identifies novel USH2A mutations and confirms Usher syndrome 2 diagnosis in Chinese retinitis pigmentosa patients.[J]. Scientific Reports, 2019.
USH2A	c.4251+1G>A	_	Intron19	chr1:216196552:C>T	0	0	0	0	0	0	0	SpliceDonor	.	.	disease_causing	.	Pathogenic	3-0	3	[1] Jiang L , Liang X , Li Y , et al. Comprehensive molecular diagnosis of 67 Chinese Usher syndrome probands: high rate of ethnicity specific mutations in Chinese USH patients[J]. Orphanet Journal of Rare Diseases, 2015.
USH2A	c.3883C>T	p.Arg1295Ter|p.R1295X	EX18/CDS17	chr1:216198513:G>A	0	0	0	0	1.647e_05	8.14564e_06	0	Nonsense	.	Neutral	disease_causing	.	Pathogenic	2-0	2	[1] Dreyer B , Brox V , Tranebj?Rg L , et al. Spectrum of USH2A mutations in Scandinavian patients with Usher syndrome type II.[J]. Human Mutation, 2010, 29(3):451-451.
USH2A	c.3829G>T	p.Glu1277*|p.E1277*	EX18	chr1:216198567:C>A	0	0	0	0	0	0	0	Nonsense	.	Deleterious	disease_causing	.	Pathogenic	1-0	1	[1] Gao F J , Wang D D , Chen F , et al. Prevalence and genetic–phenotypic characteristics of patients with USH2A mutations in a large cohort of Chinese patients with inherited retinal disease[J]. British Journal of Ophthalmology, 2020:bjophthalmol-2020-315878.
USH2A	c.3788G>A	p.Trp1263Ter|p.W1263X	EX17/CDS16	chr1:216199650:C>T	0	0	0	0	0	0	0	Nonsense	.	Deleterious	disease_causing	.	Pathogenic	3-0	3	[1] Gao F J , Wang D D , Chen F , et al. Prevalence and genetic–phenotypic characteristics of patients with USH2A mutations in a large cohort of Chinese patients with inherited retinal disease[J]. British Journal of Ophthalmology, 2020:bjophthalmol-2020-315878.
USH2A	c.3316+2T>C	_	Intron16	chr1:216207271:A>G	0	0	0	0	0	0	0	SpliceDonor	.	.	disease_causing	.	Pathogenic	1-0	1	Novel
USH2A	c.3309C>A	p.Tyr1103*|p.Y1103*	EX16	chr1:216207280:G>T	0	0	0	0	0	0	0	Nonsense	.	Neutral	disease_causing	.	Pathogenic	1-0	1	[1] Shzeena D , Rendtorff N D , Kann E , et al. Partial USH2A deletions contribute to Usher syndrome in Denmark[J]. European Journal of Human Genetics, 2015.
USH2A	c.2810-1G>C	_	Intron13	chr1:216232137:C>G	0	0	0	0	0	0	0	SpliceAcceptor	.	.	disease_causing	.	Pathogenic	1-0	1	Novel
USH2A	c.2802T>G	p.Cys934Trp|p.C934W	EX13	chr1:216246592:A>C	0.000798722	0.004	0.0007987	0	0.0002141	0.000195244	0.00237957	Missense	Damaging	Deleterious	disease_causing	Damaging	Pathogenic	120-1	122	[1] Lenassi E , Vincent A , Li Z , et al. A detailed clinical and molecular survey of subjects with nonsyndromic USH2A retinopathy reveals an allelic hierarchy of disease-causing variants[J]. European Journal of Human Genetics Ejhg, 2015.
USH2A	c.2344G>T	p.Glu782*|p.E782*	EX13	chr1:216247050:C>A	0	0	0	0	0	0	0	Nonsense	.	Neutral	disease_causing	.	Likely_pathogenic	1-0	1	Novel
USH2A	c.2310_2311insA	p.Glu771Argfs8|p.E771Rfs8	EX13	chr1:216247083:C>CT	0	0	0	0	0	0	0	Frameshift	.	.	.	.	Likely_pathogenic	2-0	2	Novel
USH2A	c.2209C>T	p.Arg737*|p.R737*	EX13	chr1:216247185:G>A	0	0	0	0	8.244e-06	8.15069e-06	0	Nonsense	.	Neutral	disease_causing	.	Pathogenic	2-0	2	[1] Zhu W . Generation and Genetic Correction of USH2A c.2299delG Mutation in Patient-Derived Induced Pluripotent Stem Cells[J]. Genes, 2021, 12(6).
USH2A	c.2168-1G>C	_	Intron12	chr1:216247227:C>G	0	0	0	0	8.261e_06	4.09944e_06	0	SpliceAcceptor	.	.	disease_causing	.	Pathogenic	1-0	1	[1] Eandi C M , Dallorto L , Spinetta R , et al. Targeted next generation sequencing in Italian patients with Usher syndrome: phenotype-genotype correlations[J]. Scientific Reports, 2017, 7(1):15681.
USH2A	c.2167+5G>A	_	Intron13	chr1:216250898:C>T	0	0	0	0	1.648e_05	4.07963e_05	0	Intron	.	.	.	.	Pathogenic	1-0	1	[1] GDP María, Marta M S , Nereida B G , et al. Searching the second hit in patients with inherited retinal dystrophies and monoallelic variants in ABCA4, USH2A and CEP290 by whole-gene targeted sequencing[J]. Scientific Reports, 2018, 8(1):13312-.
USH2A	c.2167+1G>A	_	Intron12	chr1:216250902:C>T	0	0	0	0	0	0	0	SpliceDonor	.	.	disease_causing	.	Pathogenic	2-0	2	[1] Gao F J , Wang D D , Chen F , et al. Prevalence and genetic–phenotypic characteristics of patients with USH2A mutations in a large cohort of Chinese patients with inherited retinal disease[J]. British Journal of Ophthalmology, 2020:bjophthalmol-2020-315878.
USH2A	c.2145C>A	p.Cys715*|p.C715*	EX12/CDS11	chr1:216250925:G>T	0	0	0	0	0	0	0	Nonsense	.	Deleterious	disease_causing	.	Likely_pathogenic	1-0	1	Novel
USH2A	c.2087G>A	p.Cys696Tyr|p.C696Y	EX12/CDS11	chr1:216250983:C>T	0	0	0	0	0	0	0	Missense	Damaging	Deleterious	disease_causing	Damaging	Pathogenic	2-0	2	Novel
USH2A	c.1972-1G>T	_	Intron12	chr1:216251099:C>A	0	0	0	0	0	0	0	Intron+SpliceAcceptor	.	.	disease_causing	.	Likely_pathogenic	1-0	1	Novel
USH2A	c.1824dup	p.Glu609Terfs*1	EX10/CDS9	chr1:216292190:C>CA	0	0	0	0	0	0	0	Frameshift	.	.	.	.	Pathogenic	1-0	1	Novel
USH2A	c.1724G>A	p.Cys575Tyr|p.C575Y	EX10/CDS9	chr1:216292291:C>T	0	0	0	0	8.236e_06	4.06365e_06	0	Missense	Damaging	Unknown	disease_causing	Damaging	Pathogenic	1-0	1	[1] Bonnet C , Grati M , Marlin S , et al. Complete exon sequencing of all known Usher syndrome genes greatly improves molecular diagnosis[J]. Orphanet Journal of Rare Diseases, 2011, 6(1):21.
USH2A	c.1723T>C	p.Cys575Arg|p.C575R	EX10/CDS9	chr1:216292292:A>G	0	0	0	0	0	4.06345e_06	0	Missense	Damaging	Unknown	disease_causing	Damaging	Likely_pathogenic	0-1	2	Novel
USH2A	c.1143+2T>C	_	Intron7	chr1:216325303:A>G	0	0	0	0	0	0	0	Intron+SpliceDonor	.	.	disease_causing	.	Likely_pathogenic	1-0	1	[1] Gao F J , Wang D D , Chen F , et al. Prevalence and genetic–phenotypic characteristics of patients with USH2A mutations in a large cohort of Chinese patients with inherited retinal disease[J]. British Journal of Ophthalmology, 2020:bjophthalmol-2020-315878.
USH2A	c.908G>A	p.Arg303His|p.R303H	EX6/CDS5	chr1:216325540:C>T	0	0	0	0.0001	4.943e_05	3.67119e_05	0	Missense	Damaging	Deleterious	disease_causing	Tolerated	Pathogenic	1-0	1	[1] Bravo-Gil N , Pozo G D , M Martín-Sánchez, et al. Unravelling the genetic basis of simplex Retinitis Pigmentosa cases[J]. Scientific Reports, 2017, 7:41937.
USH2A	c.905G>A	p.Cys302Tyr|p.C302Y	EX6/CDS5	chr1:216325543:C>T	0	0	0	0	0	0	0	Missense	Damaging	Deleterious	disease_causing	Tolerated	Likely_pathogenic	5-1	7	[1] Dad S , Rendtorff N D , Tranebjaerg L , et al. Usher syndrome in Denmark: mutation spectrum and some clinical observations[J]. Molecular Genetics & Genomic Medicine, 2016, 4(5).
USH2A	c.828C>A	p.Tyr276*|p.Y276*	EX5	chr1:216327611:G>T	0	0	0	0	0	0	0	Nonsense	.	Unknown	disease_causing	.	Pathogenic	1-0	1	Novel
USH2A	c.802G>A	p.Gly268Arg|p.G268R	EX5/CDS4	chr1:216327637:C>T	0	0	0	0	8.237e_06	1.6289e_05	5.81734e_05	Missense	Damaging	Unknown	disease_causing	Damaging	Pathogenic	3-0	3	[1] Dreyer B , Brox V , Tranebj?Rg L , et al. Spectrum of USH2A mutations in Scandinavian patients with Usher syndrome type II.[J]. Human Mutation, 2010, 29(3):451-451.
USH2A	c.769G>A	p.Gly257Arg|p.G257R	EX4	chr1:216364968:C>T	0	0	0	0	0	0	0	Missense	Damaging	Unknown	disease_causing	Damaging	Likely_pathogenic	1-0	1	[1] Haer-Wigman L , Zelst-Stams W V , Pfundt R , et al. Diagnostic exome sequencing in 266 Dutch patients with visual impairment[J]. European Journal of Human Genetics.
USH2A	c.486-14G>A	_	Intron2	chr1:216418693:C>T	0	0	0	0.0001	1.648e_05	1.63108e_05	0	Intron	.	.	.	.	Pathogenic	3-0	4	[1] Dad S , Rendtorff N D , Tranebjaerg L , et al. Usher syndrome in Denmark: mutation spectrum and some clinical observations[J]. Molecular Genetics & Genomic Medicine, 2016, 4(5).
USH2A	c.100C>T	p.Arg34*|p.R34*	EX2	chr1:216422237:G>A	0	0	0	0	8.237e_06	8.15654e_06	0	Nonsense	.	Unknown	disease_causing	.	Pathogenic	1-0	1	[1] Dad S , Rendtorff N D , Tranebjaerg L , et al. Usher syndrome in Denmark: mutation spectrum and some clinical observations[J]. Molecular Genetics & Genomic Medicine, 2016, 4(5).
USH2A	c.99_100insT	p.Arg34Serfs41|p.R34Sfs41	EX2	chr1:216422237:G>GA	0	0	0	0	0	0	0	Frameshift	.	.	.	.	Pathogenic	23-2	27	[1] Fu Jiewen,Shen Shiyi,Cheng Jingliang,Lv Hongbin,Fu Junjiang. A case of Usher syndrome type IIA caused by a rare USH2A homozygous frameshift variant with maternal uniparental disomy (UPD) in a Chinese family.[J]. Journal of cellular and molecular medicine,2020,24(14):
