# Supplementary material for: Genetic Characteristics and Variation Spectrum of USH2A-Related Retinitis Pigmentosa and Usher Syndrome
Source: Front Genet. 2022 Aug 30;13:900548. doi: 10.3389/fgene.2022.900548 (PMC9468824; doi:10.3389/fgene.2022.900548)
Supplement: Supplementary file 3 [file Table1.XLSX]

## Sheet: 768 distinct USH2A variants
Supplementary Table 1. 768 distinct USH2A sequence variants were detected in total of 8,710 participants.
Gene	Transcript	Mutant Name	Amino_Acid_Change	Exon_Intron_ID	Chr:por:mut	rs_ID	G1000_AF	G1000_EAS_AF	dbSNP_AF	ESP6500_AF	ExAC_AF	gnomad_AF	gnomad_EAS_AF	Functional Change	SIFT	LRT	Mutation Taster	FATHMM	Clinvar_CLNSIG (V.2021.12)	LOVD_CLNSIG (V.2021.12)	ACMG Category in Our IED Cohort	Het-Hom (n = number of individuals)	Alleles Count in Our 8,710 Participants (n = number of alleles)
USH2A	NM_206933.2	c.15589T>G	p.Phe5197Val|p.F5197V	EX72	chr1:215625801:A>C	.	0	0	0	0	0	4.06171e_06	5.79912e_05	Missense	Damaging	Unknown	disease_causing	Tolerated	Novel	Novel	Uncertain_significance	1-0	1
USH2A	NM_206933.2	c.15575_15579delAGGAA	p.Lys5192Thrfs48	EX72/CDS71	chr1:215625810:GTTCCT>G	.	0	0	0	0	0	0	0	Frameshift	.	.	.	.	Novel	Novel	Likely_pathogenic	2-0	2
USH2A	NM_206933.2	c.15556G>A	p.Asp5186Asn|p.D5186N	EX72	chr1:215625834:C>T	rs938786712	0	0	0	0	0	0	0	Missense	Tolerated	Unknown	polymorphism	Tolerated	Novel	Novel	Uncertain_significance	1-0	1
USH2A	NM_206933.2	c.15547G>A	p.Ala5183Thr|p.A5183T	EX72	chr1:215625843:C>T	rs267598369	0	0	0	0	2.471e-05	3.65631e-05	0.000231911	Missense	Tolerated	Unknown	polymorphism	Tolerated	Uncertain_significance	Novel	Uncertain_significance	7-0	7
USH2A	NM_206933.2	c.15546C>T	p.Asn5182Asn|p.N5182N	EX72	chr1:215625844:G>A	rs546494522	0.00159744	0	0.001597	0	0.00103	0.000820604	0	Synonymous	.	.	.	.	Benign/Likely_benign	Novel	Likely_benign	1-0	1
USH2A	NM_206933.2	c.15520-1G>A	_	Intron72	chr1:215625871:C>T	rs767265734	0	0	0	0	1.647e_05	2.43887e_05	0	Intron+SpliceAcceptor	.	.	disease_causing	.	Conflicting_interpretations_of_pathogenicity	Novel	Likely_pathogenic	1-0	1
USH2A	NM_206933.2	c.15500T>C	p.Met5167Thr|p.M5167T	EX71	chr1:215628833:A>G	rs749723354	0	0	0	0	8.236e_06	8.12176e_06	0.000115996	Missense	Tolerated	Unknown	polymorphism	Tolerated	Novel	Novel	Uncertain_significance	3-0	3
USH2A	NM_206933.2	c.15457G>C	p.Asp5153His|p.D5153H	EX71	chr1:215628876:C>G	rs200727661	0	0	0	0	0	0	0	Missense	Damaging	Unknown	disease_causing	Tolerated	Novel	Novel	Uncertain_significance	2-0	2
USH2A	NM_206933.2	c.15432C>T	p.Ser5144Ser|p.S5144S	EX71	chr1:215628901:G>A	rs145362017	0.000199681	0	0.0001997	0.0002	4.942e-05	2.84259e-05	0	Synonymous	.	.	.	.	Likely_benign	Novel	Likely_benign	2-0	2
USH2A	NM_206933.2	c.15427C>T	p.Arg5143Cys|p.R5143C	EX71	chr1:215628906:G>A	rs145771342	0.00259585	0.0129	0.002596	0.0002	0.0007825	0.000694411	0.00887265	Missense	Damaging	Neutral	disease_causing	Tolerated	Benign	benign, likely benign, likely pathogenic, likely pathogenic (recessive), VUS	Benign	102-0	102
USH2A	NM_206933.2	c.15421C>G	p.Leu5141Val|p.L5141V	EX71	chr1:215628912:G>C	.	0	0	0	0	0	0	0	Missense	Damaging	Unknown	disease_causing	Tolerated	Novel	Novel	Uncertain_significance	1-0	1
USH2A	NM_206933.2	c.15400C>G	p.Leu5134Val|p.L5134V	EX71/CDS70	chr1:215628933:G>C	.	0	0	0	0	0	0	0	Missense	Tolerated	Unknown	polymorphism	Tolerated	Novel	Novel	Uncertain_significance	2-0	2
USH2A	NM_206933.2	c.15381G>A	p.Pro5127Pro|p.P5127P	EX71/CDS70	chr1:215628952:C>T	rs779438442	0	0	0	0	4.942e_05	3.24889e_05	0.000347866	Synonymous	.	.	.	.	Likely_benign	Novel	Likely_benign	5-0	5
USH2A	NM_206933.2	c.15355C>T	p.Arg5119Trp|p.R5119W	EX71/CDS70	chr1:215628978:G>A	rs767137840	0	0	0	0	8.236e_05	6.49963e_05	0.000579777	Missense	Damaging	Unknown	polymorphism	Tolerated	Uncertain_significance	VUS	Uncertain_significance	2-0	2
USH2A	NM_206933.2	c.15331_15333del	p.*5111del|p.*5111del	EX71	chr1:215628999:GTGT>G	rs766970587	0	0	0	0	1.647e_05	2.03174e_05	0.000289889	InframeDeletion	.	.	.	.	Uncertain_significance	Novel	Uncertain_significance	1-0	1
USH2A	NM_206933.2	c.15265T>C	p.Leu5089Leu|p.L5089L	EX70	chr1:215634491:A>G	rs746439490	0	0	0	0	8.236e_06	1.21833e_05	0	Synonymous	.	.	.	.	Likely_benign	Novel	Likely_benign	1-0	1
USH2A	NM_206933.2	c.15254G>A	p.Arg5085Lys|p.R5085K	EX70	chr1:215634502:C>T	.	0	0	0	0	0	0	0	Missense	Tolerated	Deleterious	disease_causing	Tolerated	Novel	Novel	Uncertain_significance	2-0	2
USH2A	NM_206933.2	c.15233C>G	p.Pro5078Arg|p.P5078R	EX70/CDS69	chr1:215634523:G>C	rs527236122	0	0	0	0	7.413e_05	7.71674e_05	0.00110183	Missense	Damaging	Deleterious	disease_causing	Tolerated	Uncertain_significance	likely pathogenic, pathogenic, VUS	Uncertain_significance	4-1	6
USH2A	NM_206933.2	c.15178T>C	p.Ser5060Pro|p.S5060P	EX70	chr1:215634578:A>G	rs752377040	0	0	0	0	3.295e-05	3.655e-05	0.0005218	Missense	Tolerated	Neutral	polymorphism	Tolerated	Conflicting_interpretations_of_pathogenicity	likely pathogenic, pathogenic, pathogenic (recessive), VUS	Uncertain_significance	39-0	39
USH2A	NM_206933.2	c.15169A>T	p.Ile5057Phe|p.I5057F	EX70	chr1:215634587:T>A	rs542341955	0.000199681	0.001	0.0001997	0	3.295e-05	3.24894e-05	0.000463929	Missense	Damaging	Neutral	disease_causing	Tolerated	Novel	VUS	Likely_pathogenic	4-0	4
USH2A	NM_206933.2	c.15162G>C	p.Leu5054Phe|p.L5054F	EX70/CDS69	chr1:215634594:C>G	rs780718053	0	0	0	0	8.236e_06	1.21836e_05	0	Missense	Tolerated	Neutral	polymorphism	Tolerated	Novel	Novel	Uncertain_significance	1-0	1
USH2A	NM_206933.2	c.15117C>T	p.Ser5039Ser|p.S5039S	EX70	chr1:215634639:G>A	rs148499621	0.000199681	0	0.0001997	0.0001	5.765e-05	4.06167e-05	0	Synonymous	.	.	.	.	Uncertain_significance	Novel	Uncertain_significance	2-0	2
USH2A	NM_206933.2	c.15104_15105delCA	p.Thr5035Argfs*142	EX70/CDS69	chr1:215634650:CTG>C	.	0	0	0	0	0	0	0	Frameshift	.	.	.	.	Novel	Novel	Pathogenic	3-0	3
USH2A	NM_206933.2	c.15105A>C	p.Thr5035Thr|p.T5035T	EX70	chr1:215634651:T>G	rs762610249	0	0	0	0	8.236e-06	1.21844e-05	0.000173974	Synonymous	.	.	.	.	Likely_benign	Novel	Likely_benign	2-0	2
USH2A	NM_206933.2	c.15095G>A	p.Ser5032Asn|p.S5032N	EX70	chr1:215634661:C>T	rs374144657	0	0	0	0.0001	4.118e_05	3.65556e_05	0.000173953	Missense	Tolerated	Neutral	polymorphism	Tolerated	Novel	VUS	Uncertain_significance	4-0	4
USH2A	NM_206933.2	c.15090G>A	p.Ser5030Ser|p.S5030S	EX70	chr1:215634666:C>T	rs397517997	0.000599042	0	0.000599	0	9.884e-05	0.000117795	0	Synonymous	.	.	.	.	Likely_benign	Novel	Likely_benign	2-0	2
USH2A	NM_206933.2	c.15089C>T	p.Ser5030Leu|p.S5030L	EX70	chr1:215634667:G>A	rs758660532	0	0	0	0	8.236e_06	8.12348e_06	0	Missense	Tolerated	Neutral	polymorphism	Tolerated	Uncertain_significance	Novel	Uncertain_significance	1-0	1
USH2A	NM_206933.2	c.15049_15050insAATATGATACCTCTACTGGAC	p.5017_5018insGlnTyrAspThrSerThrGly|p.5017_5018insQYDTSTG	EX69	chr1:215639157:A>AGTCCAGTAGAGGTATCATATT	.	0	0	0	0	0	0	0	InframeInsertion+SpliceSites	.	.	.	.	Novel	Novel	Uncertain_significance	3-0	3
USH2A	NM_206933.2	c.15039C>T	p.Thr5013Thr|p.T5013T	EX69	chr1:215639168:G>A	.	0	0	0	0	0	0	0	Synonymous	.	.	.	.	Novel	Novel	Uncertain_significance	5-0	5
USH2A	NM_206933.2	c.15034_15036del	p.*5012del|p.*5012del	EX69	chr1:215639170:TATC>T	.	0	0	0	0	0	0	0	InframeDeletion	.	.	.	.	Novel	Novel	Uncertain_significance	1-0	1
USH2A	NM_206933.2	c.15017C>T	p.Thr5006Met|p.T5006M	EX69	chr1:215639190:G>A	rs757676723	0	0	0	0	1.647e_05	8.1246e_06	0	Missense	Damaging	Unknown	disease_causing	Tolerated	Pathogenic/Likely_pathogenic	likely pathogenic, pathogenic, VUS	Pathogenic	3-0	3
USH2A	NM_206933.2	c.15001G>A	p.Glu5001Lys|p.E5001K	EX69/CDS68	chr1:215639206:C>T	rs750887508	0	0	0	0	6.589e-05	5.2812e-05	0.000579777	Missense	Tolerated	Unknown	polymorphism	Tolerated	Novel	VUS	Uncertain_significance	3-0	3
USH2A	NM_206933.2	c.14993C>T	p.Thr4998Met|p.T4998M	EX69	chr1:215639214:G>A	rs202171991	0	0	0	0	6.589e_05	5.68773e_05	0	Missense	Tolerated	Unknown	disease_causing	Tolerated	Novel	Novel	Uncertain_significance	2-0	2
USH2A	NM_206933.2	c.14982G>C	p.Gln4994His|p.Q4994H	EX69	chr1:215639225:C>G	.	0	0	0	0	0	0	0	Missense	Damaging	Unknown	disease_causing	Tolerated	Novel	Novel	Uncertain_significance	1-0	1
USH2A	NM_206933.2	c.14969C>G	p.Thr4990Ser|p.T4990S	EX69/CDS68	chr1:215639238:G>C	rs748417644	0	0	0	0	1.647e_05	2.03186e_05	0.000115955	SpliceSite(Missense)	Tolerated	Unknown	disease_causing	Tolerated	Novel	Novel	Uncertain_significance	3-0	3
USH2A	NM_206933.2	c.14968dup	p.Thr4990Asnfs*11	EX68/CDS67	chr1:215640557:C>CT	.	0	0	0	0	0	0	0	SpliceSite(Frameshift)	.	.	.	.	Novel	Novel	Pathogenic	1-0	1
USH2A	NM_206933.2	c.14966A>G	p.Lys4989Arg|p.K4989R	EX68	chr1:215640560:T>C	.	0	0	0	0	0	8.18197e-06	5.80518e-05	Missense+SpliceSites	Tolerated	Neutral	disease_causing	Tolerated	Novel	Novel	Uncertain_significance	15-0	15
USH2A	NM_206933.2	c.14965A>G	p.Lys4989Glu|p.K4989E	EX68/CDS67	chr1:215640561:T>C	rs770658506	0	0	0	0	8.236e_06	4.09058e_06	0	SpliceSite(Missense)	Damaging	Unknown	disease_causing	Tolerated	Novel	Novel	Uncertain_significance	1-0	1
USH2A	NM_206933.2	c.14962G>C	p.Asp4988His|p.D4988H	EX68/CDS67	chr1:215640564:C>G	.	0	0	0	0	0	0	0	Missense	Tolerated	Unknown	disease_causing	Tolerated	Novel	Novel	Uncertain_significance	1-0	1
USH2A	NM_206933.2	c.14960C>T	p.Ala4987Val|p.A4987V	EX68	chr1:215640566:G>A	rs111033498	0.00958466	0.001	0.009585	0.0003	0.004678	0.00687788	5.80383e_05	Missense	Tolerated	Neutral	polymorphism	Tolerated	Benign	benign	Benign	1-0	1
USH2A	NM_206933.2	c.14957C>T	p.Thr4986Met|p.T4986M	EX68	chr1:215640569:G>A	rs375429745	0	0	0	0.0002	6.589e-05	8.17294e-05	0.000406221	Missense	Tolerated	Neutral	disease_causing	Tolerated	Uncertain_significance	Novel	Uncertain_significance	1-0	1
USH2A	NM_206933.2	c.14948T>C	p.Ile4983Thr|p.I4983T	EX68/CDS67	chr1:215640578:A>G	rs765747576	0	0	0	0	8.236e_06	8.1632e_06	0	Missense	Damaging	Unknown	disease_causing	Tolerated	Novel	Novel	Uncertain_significance	1-0	1
USH2A	NM_206933.2	c.14917G>C	p.Val4973Leu|p.V4973L	EX68/CDS67	chr1:215640609:C>G	.	0	0	0	0	0	0	0	Missense	Tolerated	Neutral	polymorphism	Tolerated	Novel	Novel	Uncertain_significance	2-0	2
USH2A	NM_206933.2	c.14916C>T	p.Arg4972Arg|p.R4972R	EX68/CDS67	chr1:215640610:G>A	rs774031723	0	0	0	0	3.295e_05	3.25396e_05	0.000347987	Synonymous	.	.	.	.	Novel	Novel	Uncertain_significance	1-0	1
USH2A	NM_206933.2	c.14915G>C	p.Arg4972Pro|p.R4972P	EX68	chr1:215640611:C>G	.	0	0	0	0	0	0	0	Missense	Damaging	Unknown	disease_causing	Tolerated	Novel	Novel	Uncertain_significance	1-0	1
USH2A	NM_206933.2	c.14904C>T	p.Asp4968Asp|p.D4968D	EX68	chr1:215640622:G>A	rs151165599	0	0	0	0.0001	2.471e-05	4.06564e-05	0	Synonymous	.	.	.	.	Likely_benign	likely benign	Likely_benign	3-0	3
USH2A	NM_206933.2	c.14882T>C	p.Leu4961Pro|p.L4961P	EX68/CDS67	chr1:215640644:A>G	.	0	0	0	0	0	0	0	Missense	Damaging	Neutral	disease_causing	Tolerated	Novel	Novel	Uncertain_significance	1-0	1
USH2A	NM_206933.2	c.14876G>T	p.Gly4959Val|p.G4959V	EX68	chr1:215640650:C>A	.	0	0	0	0	0	0	0	Missense	Damaging	Deleterious	disease_causing	Tolerated	Novel	Novel	Uncertain_significance	1-0	1
USH2A	NM_206933.2	c.14831del	p.Leu4944Cysfs6|p.L4944Cfs6	EX68	chr1:215640694:CA>C	.	0	0	0	0	0	0	0	Frameshift	.	.	.	.	Novel	Novel	Pathogenic	1-0	1
USH2A	NM_206933.2	c.14804G>A	p.Arg4935Gln|p.R4935Q	EX68	chr1:215640722:C>T	rs141126974	0	0	0	0.0006	0.0001812	0.000162524	0	Missense	Tolerated	Neutral	polymorphism	Tolerated	Likely_benign	Novel	Likely_benign	1-0	1
USH2A	NM_206933.2	c.14803C>T	p.Arg4935*|p.R4935*	EX68	chr1:215640723:G>A	rs146733615	0	0	0	0.0002	1.647e_05	1.21886e_05	0	Nonsense	.	Unknown	disease_causing	.	Pathogenic	likely pathogenic (recessive), pathogenic	Pathogenic	1-0	1
USH2A	NM_206933.2	c.14792_14793insT	p.Leu4931Phefs23|p.L4931Ffs23	EX68	chr1:215640733:C>CA	.	0	0	0	0	0	0	0	Frameshift+SpliceSites	.	.	.	.	Novel	Novel	Likely_pathogenic	1-0	1
USH2A	NM_206933.2	c.14770A>G	p.Ser4924Gly|p.S4924G	EX67/CDS66	chr1:215647543:T>C	.	0	0	0	0	0	0	0	Missense	Tolerated	Neutral	polymorphism	Tolerated	Novel	Novel	Uncertain_significance	1-0	1
USH2A	NM_206933.2	c.14754G>A	p.Thr4918Thr|p.T4918T	EX67	chr1:215647559:C>T	rs150286388	0.00119808	0	0.001198	0.0011	0.000313	0.000243815	0	Synonymous	.	.	.	.	Benign/Likely_benign	Novel	Likely_benign	3-0	3
USH2A	NM_206933.2	c.14740G>A	p.Glu4914Lys|p.E4914K	EX67	chr1:215647573:C>T	rs199829169	0.000199681	0.001	0.0001997	0	9.884e-05	9.34466e-05	0.0011605	Missense	Tolerated	Neutral	polymorphism	Tolerated	Likely_benign	Novel	Likely_benign	28-0	28
USH2A	NM_206933.2	c.14643C>T	p.Ser4881Ser|p.S4881S	EX67/CDS66	chr1:215647670:G>A	rs764036605	0	0	0	0	1.647e-05	2.03179e-05	0.000290057	Synonymous	.	.	.	.	Likely_benign	Novel	Likely_benign	11-0	11
USH2A	NM_206933.2	c.14642G>C	p.Ser4881Thr|p.S4881T	EX67	chr1:215647671:C>G	rs200949691	0.00119808	0.006	0.001198	0	0.0005601	0.00054047	0.00446584	Missense	Tolerated	Neutral	polymorphism	Tolerated	Conflicting_interpretations_of_pathogenicity	likely benign, VUS	Uncertain_significance	68-0	68
USH2A	NM_206933.2	c.14592C>T	p.Leu4864Leu|p.L4864L	EX67/CDS66	chr1:215647721:G>A	.	0	0	0	0	0	0	0	Synonymous	.	.	.	.	Novel	Novel	Uncertain_significance	2-0	2
USH2A	NM_206933.2	c.14586T>G	p.Tyr4862*|p.Y4862*	EX67	chr1:215647727:A>C	.	0	0	0	0	0	0	0	Nonsense	.	Neutral	disease_causing	.	Novel	pathogenic	Pathogenic	2-0	2
USH2A	NM_206933.2	c.14572G>A	p.Val4858Ile|p.V4858I	EX66	chr1:215648538:C>T	.	0	0	0	0	0	0	0	Missense	Tolerated	Neutral	disease_causing	Tolerated	Novel	Novel	Uncertain_significance	2-0	2
USH2A	NM_206933.2	c.14570G>T	p.Gly4857Val|p.G4857V	EX66	chr1:215648540:C>A	.	0	0	0	0	0	0	0	Missense	Damaging	Deleterious	disease_causing	Tolerated	Novel	VUS	Likely_pathogenic	3-0	3
USH2A	NM_206933.2	c.14567A>G	p.Asn4856Ser|p.N4856S	EX66	chr1:215648543:T>C	rs139799843	0	0	0	0.0002	4.942e_05	7.3275e_05	0.000231938	Missense	Damaging	Neutral	disease_causing	Tolerated	Uncertain_significance	Novel	Uncertain_significance	10-0	10
USH2A	NM_206933.2	c.14557A>G	p.Met4853Val|p.M4853V	EX66	chr1:215648553:T>C	rs753594462	0	0	0	0	5.765e-05	5.28907e-05	0.000695814	Missense	Tolerated	Neutral	polymorphism	Tolerated	Uncertain_significance	Novel	Uncertain_significance	21-0	21
USH2A	NM_206933.2	c.14546G>A	p.Trp4849*|p.W4849*	EX66	chr1:215648564:C>T	.	0	0	0	0	0	0	0	Nonsense	.	Deleterious	disease_causing	.	Novel	Novel	Likely_pathogenic	1-0	1
USH2A	NM_206933.2	c.14495T>C	p.Leu4832Pro|p.L4832P	EX66/CDS65	chr1:215648615:A>G	.	0	0	0	0	0	0	0	Missense	Tolerated	Neutral	disease_causing	Tolerated	Novel	Novel	Uncertain_significance	1-0	1
USH2A	NM_206933.2	c.14454G>A	p.Pro4818Pro|p.P4818P	EX66	chr1:215648656:C>T	rs137902779	0.00239617	0	0.002396	0.0042	0.001104	0.00082881	5.80653e-05	Synonymous	.	.	.	.	Benign	benign	Benign	1-0	1
USH2A	NM_206933.2	c.14404T>C	p.Ser4802Pro|p.S4802P	EX66	chr1:215648706:A>G	.	0	0	0	0	0	0	0	Missense	Damaging	Neutral	polymorphism	Tolerated	Novel	Novel	Uncertain_significance	7-0	7
USH2A	NM_206933.2	c.14379T>C	p.His4793His|p.H4793H	EX66	chr1:215648731:A>G	rs756635603	0	0	0	0	8.236e-06	1.21905e-05	5.79979e-05	Synonymous	.	.	.	.	Novel	Novel	Uncertain_significance	1-0	1
USH2A	NM_206933.2	c.14372C>T	p.Thr4791Ile|p.T4791I	EX66	chr1:215648738:G>A	.	0	0	0	0	0	0	0	Missense	Damaging	Deleterious	disease_causing	Tolerated	Novel	Novel	Uncertain_significance	1-0	1
USH2A	NM_206933.2	c.14366A>C	p.Gln4789Pro|p.Q4789P	EX66	chr1:215648744:T>G	.	0	0	0	0	0	0	0	Missense	Tolerated	Deleterious	disease_causing	Tolerated	Novel	Novel	Uncertain_significance	1-0	1
USH2A	NM_206933.2	c.14355C>T	p.Gly4785Gly|p.G4785G	EX66	chr1:215648755:G>A	rs777487237	0	0	0	0	3.295e-05	2.43994e-05	0.000347866	Synonymous	.	.	.	.	Novel	Novel	Uncertain_significance	4-0	4
USH2A	NM_206933.2	c.14350G>A	p.Glu4784Lys|p.E4784K	EX66	chr1:215648760:C>T	rs746837034	0	0	0	0	4.118e_05	2.8471e_05	5.79845e_05	Missense	Damaging	Deleterious	disease_causing	Tolerated	Uncertain_significance	likely pathogenic	Uncertain_significance	5-0	5
USH2A	NM_206933.2	c.14328T>C	p.His4776His|p.H4776H	EX65/CDS64	chr1:215650607:A>G	.	0	0	0	0	0	0	0	Synonymous	.	.	.	.	Novel	Novel	Uncertain_significance	1-0	1
USH2A	NM_206933.2	c.14319C>G	p.Ser4773Arg|p.S4773R	EX65	chr1:215650616:G>C	.	0	0	0	0	0	0	0	Missense	Tolerated	Neutral	polymorphism	Tolerated	Novel	Novel	Uncertain_significance	1-0	1
USH2A	NM_206933.2	c.14310G>A	p.Leu4770Leu|p.L4770L	EX65/CDS64	chr1:215650625:C>T	rs1046885422	0	0	0	0	0	0	0	Synonymous	.	.	.	.	Novel	Novel	Uncertain_significance	1-0	1
USH2A	NM_206933.2	c.14287G>C	p.Gly4763Arg|p.G4763R	EX65	chr1:215650648:C>G	.	0	0	0	0	0	0	0	Missense	Damaging	Unknown	disease_causing	Tolerated	Novel	VUS	Pathogenic	1-0	1
USH2A	NM_206933.2	c.14286C>A	p.Asn4762Lys|p.N4762K	EX65	chr1:215650649:G>T	rs750368946	0	0	0	0	8.236e_06	4.06597e_06	0	Missense	Damaging	Unknown	disease_causing	Tolerated	Novel	Novel	Uncertain_significance	2-0	2
USH2A	NM_206933.2	c.14285A>T	p.Asn4762Ile|p.N4762I	EX65/CDS64	chr1:215650650:T>A	.	0	0	0	0	0	0	0	Missense	Damaging	Unknown	disease_causing	Tolerated	Novel	Novel	Uncertain_significance	4-0	4
USH2A	NM_206933.2	c.14285A>G	p.Asn4762Ser|p.N4762S	EX65/CDS64	chr1:215650650:T>C	.	0	0	0	0	0	1.2198e_05	5.79912e_05	Missense	Damaging	Unknown	disease_causing	Tolerated	Likely_pathogenic	likely pathogenic, pathogenic (recessive), VUS	Likely_pathogenic	3-1	5
USH2A	NM_206933.2	c.14273_14274insCC	p.Gly4759Leufs48|p.G4759Lfs48	EX65	chr1:215650661:A>AGG	.	0	0	0	0	0	0	0	Frameshift	.	.	.	.	Novel	Novel	Likely_pathogenic	1-0	1
USH2A	NM_206933.2	c.14253A>G	p.Ala4751Ala|p.A4751A	EX65	chr1:215650682:T>C	.	0	0	0	0	0	0	0	Synonymous	.	.	.	.	Novel	Novel	Uncertain_significance	1-0	1
USH2A	NM_206933.2	c.14223_14224insC	_	EX65/CDS64	chr1:215650711:T>TG	.	0	0	0	0	0	0	0	frameshift	.	.	.	.	Novel	Novel	Likely_pathogenic	1-0	1
USH2A	NM_206933.2	c.14218G>A	p.Ala4740Thr|p.A4740T	EX65	chr1:215650717:C>T	.	0	0	0	0	0	8.12724e-06	0.000115969	Missense	Damaging	Unknown	disease_causing	Tolerated	Novel	Novel	Uncertain_significance	14-0	14
USH2A	NM_206933.2	c.14210G>T	p.Gly4737Val|p.G4737V	EX65	chr1:215650725:C>A	.	0	0	0	0	0	4.06256e-06	5.79845e-05	Missense	Damaging	Unknown	disease_causing	Tolerated	Novel	Novel	Uncertain_significance	5-0	5
USH2A	NM_206933.2	c.14201C>T	p.Pro4734Leu|p.P4734L	EX65	chr1:215650734:G>A	rs937575305	0	0	0	0	0	0	0	Missense	Damaging	Unknown	disease_causing	Tolerated	Novel	Novel	Uncertain_significance	2-0	2
USH2A	NM_206933.2	c.14121G>A	p.Glu4707Glu|p.E4707E	EX64	chr1:215670984:C>T	.	0	0	0	0	0	0	0	Synonymous	.	.	.	.	Novel	Novel	Uncertain_significance	1-0	1
USH2A	NM_206933.2	c.14111C>T	p.Pro4704Leu|p.P4704L	EX64/CDS63	chr1:215670994:G>A	.	0	0	0	0	0	0	0	Missense	Damaging	Deleterious	disease_causing	Tolerated	Novel	Novel	Uncertain_significance	1-0	1
USH2A	NM_206933.2	c.14108T>C	p.Leu4703Ser|p.L4703S	EX64/CDS63	chr1:215670997:A>G	rs369513607	0	0	0	0.0001	8.236e_06	4.08517e_06	0	Missense	Tolerated	Neutral	polymorphism	Tolerated	Conflicting_interpretations_of_pathogenicity	Novel	Uncertain_significance	1-0	2
USH2A	NM_206933.2	c.14101G>A	p.Glu4701Lys|p.E4701K	EX64/CDS63	chr1:215671004:C>T	rs372966682	0	0	0	0.0001	0.0001071	0.000106161	0	Missense	Tolerated	Neutral	polymorphism	Tolerated	Conflicting_interpretations_of_pathogenicity	Novel	Uncertain_significance	1-0	1
USH2A	NM_206933.2	c.14092A>G	p.Ile4698Val|p.I4698V	EX64	chr1:215671013:T>C	.	0	0	0	0	0	0	0	Missense	Tolerated	Neutral	polymorphism	Tolerated	Novel	Novel	Uncertain_significance	1-0	1
USH2A	NM_206933.2	c.14077A>C	p.Ser4693Arg|p.S4693R	EX64/CDS63	chr1:215671028:T>G	.	0	0	0	0	0	0	0	Missense	Tolerated	Unknown	disease_causing	Tolerated	Novel	Novel	Uncertain_significance	1-0	1
USH2A	NM_206933.2	c.14070T>C	p.Tyr4690Tyr|p.Y4690Y	EX64	chr1:215671035:A>G	.	0	0	0	0	0	0	0	Synonymous	.	.	.	.	Novel	Novel	Uncertain_significance	1-0	1
USH2A	NM_206933.2	c.14065delA	p.Ile4689Serfs10	EX64/CDS63	chr1:215671039:AT>A	.	0	0	0	0	0	0	0	Frameshift	.	.	.	.	Novel	Novel	Likely_pathogenic	3-0	3
USH2A	NM_206933.2	c.14017T>C	p.Tyr4673His|p.Y4673H	EX64	chr1:215671088:A>G	rs1040917329	0	0	0	0	0	8.1275e-06	0.000115982	Missense	Tolerated	Unknown	disease_causing	Tolerated	Uncertain_significance	likely pathogenic (recessive), pathogenic, VUS	Uncertain_significance	12-0	12
USH2A	NM_206933.2	c.13980G>A	p.Pro4660Pro|p.P4660P	EX64	chr1:215671125:C>T	rs201127899	0.000199681	0	0.0001997	0	8.236e_06	1.62559e_05	0	Synonymous	.	.	.	.	Likely_benign	likely benign	Likely_benign	1-0	1
USH2A	NM_206933.2	c.13951C>G	p.Pro4651Ala|p.P4651A	EX64	chr1:215671154:G>C	rs548761125	0.000199681	0	0.0001997	0	4.118e-05	2.03244e-05	0.000116036	Missense	Tolerated	Unknown	polymorphism	Tolerated	Novel	Novel	Uncertain_significance	13-0	13
USH2A	NM_206933.2	c.13938A>G	p.Pro4646Pro|p.P4646P	EX64/CDS63	chr1:215671167:T>C	.	0	0	0	0	0	0	0	Synonymous	.	.	.	.	Novel	Novel	Uncertain_significance	1-0	1
USH2A	NM_206933.2	c.13905A>G	p.Gln4635Gln|p.Q4635Q	EX64	chr1:215671200:T>C	.	0	0	0	0	0	0	0	Synonymous	.	.	.	.	Novel	Novel	Uncertain_significance	1-0	1
USH2A	NM_206933.2	c.13888A>T	p.Ile4630Phe|p.I4630F	EX64	chr1:215671217:T>A	.	0	0	0	0	0	0	0	Missense	Tolerated	Neutral	polymorphism	Tolerated	Novel	Novel	Uncertain_significance	1-0	1
USH2A	NM_206933.2	c.13877_13880del	p.Gln4626Profs7|p.Q4626Pfs7	EX64	chr1:215671224:GGTCT>G	.	0	0	0	0	0	0	0	Frameshift	.	.	.	.	Novel	Novel	Likely_pathogenic	2-0	2
USH2A	NM_206933.2	c.13853C>T	p.Ala4618Val|p.A4618V	EX64/CDS63	chr1:215671252:G>A	.	0	0	0	0	0	4.06881e_06	0	Missense	Tolerated	Neutral	polymorphism	Tolerated	Novel	Novel	Uncertain_significance	1-0	1
USH2A	NM_206933.2	c.13837A>G	p.Thr4613Ala|p.T4613A	EX64	chr1:215671268:T>C	.	0	0	0	0	0	0	0	Missense	Damaging	Neutral	disease_causing	Tolerated	Novel	Novel	Uncertain_significance	3-0	3
USH2A	NM_206933.2	c.13833G>A	p.Ala4611Ala|p.A4611A	EX64	chr1:215671272:C>T	rs760266483	0	0	0	0	8.236e-06	8.14405e-06	5.80585e-05	Synonymous	.	.	.	.	Likely_benign	Novel	Likely_benign	21-0	21
USH2A	NM_206933.2	c.13783A>G	p.Ile4595Val|p.I4595V	EX63	chr1:215674128:T>C	.	0	0	0	0	0	0	0	Missense	Tolerated	Neutral	polymorphism	Tolerated	Novel	Novel	Uncertain_significance	2-0	2
USH2A	NM_206933.2	c.13751C>T	p.Thr4584Ile|p.T4584I	EX63	chr1:215674160:G>A	rs761230137	0	0	0	0	3.295e-05	4.47107e-05	0.000637977	Missense	Damaging	Unknown	polymorphism	Tolerated	Novel	VUS	Uncertain_significance	2-0	2
USH2A	NM_206933.2	c.13716A>G	p.Leu4572Leu|p.L4572L	EX63/CDS62	chr1:215674195:T>C	.	0	0	0	0	0	0	0	Synonymous	.	.	.	.	Likely_benign	Novel	Likely_benign	3-0	3
USH2A	NM_206933.2	c.13709G>A	p.Arg4570His|p.R4570H	EX63/CDS62	chr1:215674202:C>T	rs730254	0.00199681	0	0.001997	0.0011	0.001598	0.00189783	5.80181e_05	Missense	Tolerated	Unknown	disease_causing	Tolerated	Conflicting_interpretations_of_pathogenicity	likely benign, VUS	Uncertain_significance	1-0	1
USH2A	NM_206933.2	c.13704C>T	p.Phe4568Phe|p.F4568F	EX63/CDS62	chr1:215674207:G>A	rs397517986	0	0	0	0	4.118e-05	2.43799e-05	0.000231992	Synonymous	.	.	.	.	Likely_benign	Novel	Likely_benign	8-0	8
USH2A	NM_206933.2	c.13679G>A	p.Gly4560Asp|p.G4560D	EX63	chr1:215674232:C>T	rs562751357	0.000199681	0	0.0001997	0	0	4.06326e_06	5.80181e_05	Missense	Damaging	Unknown	disease_causing	Tolerated	Novel	Novel	Uncertain_significance	1-0	1
USH2A	NM_206933.2	c.13649T>C	p.Val4550Ala|p.V4550A	EX63	chr1:215674262:A>G	.	0	0	0	0	0	0	0	Missense	Tolerated	Neutral	disease_causing	Tolerated	Novel	Novel	Uncertain_significance	1-0	1
USH2A	NM_206933.2	c.13643T>A	p.Ile4548Asn|p.I4548N	EX63/CDS62	chr1:215674268:A>T	.	0	0	0	0	0	0	0	Missense	Damaging	Unknown	disease_causing	Tolerated	Novel	Novel	Uncertain_significance	1-0	1
USH2A	NM_206933.2	c.13576C>T	p.Arg4526*|p.R4526*	EX63	chr1:215674335:G>A	rs1003869920	0	0	0	0	0	0	0	Nonsense	.	Unknown	disease_causing	.	Pathogenic	likely pathogenic, pathogenic, pathogenic (recessive)	Pathogenic	2-0	2
USH2A	NM_206933.2	c.13546G>T	p.Gly4516Trp|p.G4516W	EX63/CDS62	chr1:215674365:C>A	.	0	0	0	0	0	0	0	Missense	Damaging	Unknown	disease_causing	Tolerated	Novel	pathogenic	Likely_pathogenic	9-0	9
USH2A	NM_206933.2	c.13530T>G	p.Thr4510Thr|p.T4510T	EX63/CDS62	chr1:215674381:A>C	rs150654038	0	0	0	0	0	0	0	Synonymous	.	.	.	.	Novel	Novel	Uncertain_significance	2-0	2
USH2A	NM_206933.2	c.13510G>T	p.Glu4504*|p.E4504*	EX63	chr1:215674401:C>A	.	0	0	0	0	0	0	0	Nonsense	.	Unknown	disease_causing	.	Novel	pathogenic (recessive)	Pathogenic	1-0	1
USH2A	NM_206933.2	c.13502C>A	p.Pro4501Gln|p.P4501Q	EX63/CDS62	chr1:215674409:G>T	.	0	0	0	0	0	0	0	Missense	Damaging	Unknown	disease_causing	Tolerated	Novel	Novel	Uncertain_significance	1-0	1
USH2A	NM_206933.2	c.13480T>C	p.Tyr4494His|p.Y4494H	EX63/CDS62	chr1:215674431:A>G	.	0	0	0	0	0	0	0	Missense	Damaging	Unknown	disease_causing	Tolerated	Novel	Novel	Uncertain_significance	2-0	2
USH2A	NM_206933.2	c.13478G>A	p.Arg4493His|p.R4493H	EX63/CDS62	chr1:215674433:C>T	rs138879998	0.00139776	0.006	0.001398	0.0002	0.0005271	0.000443789	0.0054518	Missense	Tolerated	Neutral	disease_causing	Tolerated	Conflicting_interpretations_of_pathogenicity	benign, VUS	Uncertain_significance	40-0	40
USH2A	NM_206933.2	c.2802T>G	p.Cys934Trp|p.C934W	EX13	chr1:216246592:A>C	rs201527662	0.000798722	0.004	0.0007987	0	0.0002141	0.000195244	0.00237957	Missense	Damaging	Deleterious	disease_causing	Damaging	Pathogenic	likely pathogenic, likely pathogenic (recessive), pathogenic, pathogenic (recessive), VUS	Pathogenic	120-1	122
USH2A	NM_206933.2	c.13440G>A	p.Arg4480Arg|p.R4480R	EX63	chr1:215674471:C>T	rs111033378	0.00139776	0	0.001398	0.0046	0.004102	0.00417397	0	Synonymous	.	.	.	.	Benign/Likely_benign	benign, likely benign	Likely_benign	2-0	2
USH2A	NM_206933.2	c.13414G>A	p.Gly4472Ser|p.G4472S	EX63	chr1:215674497:C>T	.	0	0	0	0	0	0	0	Missense	Damaging	Unknown	disease_causing	Tolerated	Uncertain_significance	Novel	Uncertain_significance	2-0	2
USH2A	NM_206933.2	c.13364C>A	p.Thr4455Lys|p.T4455K	EX63	chr1:215674547:G>T	rs373152283	0	0	0	0	8.236e-06	4.079e-06	5.8045e-05	Missense	Damaging	Unknown	disease_causing	Tolerated	Novel	Novel	Uncertain_significance	4-0	4
USH2A	NM_206933.2	c.13339A>G	p.Met4447Val|p.M4447V	EX63/CDS62	chr1:215674572:T>C	rs139474806	0.000199681	0.001	0.0001997	0.0002	0.0001235	0.000122256	0.000696783	Missense	Damaging	Unknown	disease_causing	Tolerated	Conflicting_interpretations_of_pathogenicity	likely benign, likely pathogenic, likely pathogenic (recessive), pathogenic, pathogenic (recessive), 1 more item	Uncertain_significance	23-0	23
USH2A	NM_206933.2	c.13316_13322delCAATGGA	p.Thr4439Argfs*20	EX63/CDS62	chr1:215674588:CTCCATTG>C	.	0	0	0	0	0	0	0	Frameshift	.	.	.	.	Novel	Novel	Likely_pathogenic	1-0	1
USH2A	NM_206933.2	c.13322A>G	p.Glu4441Gly|p.E4441G	EX63	chr1:215674589:T>C	.	0	0	0	0	0	0	0	Missense	Damaging	Unknown	disease_causing	Tolerated	Novel	Novel	Uncertain_significance	2-0	2
USH2A	NM_206933.2	c.13274C>T	p.Thr4425Met|p.T4425M	EX63	chr1:215674637:G>A	rs201238640	0.000199681	0	0.0001997	0	1.647e-05	4.07024e-05	0	Missense	Damaging	Unknown	disease_causing	Tolerated	Conflicting_interpretations_of_pathogenicity	likely pathogenic, pathogenic, pathogenic (recessive), VUS	Uncertain_significance	3-0	3
USH2A	NM_206933.2	c.13270T>C	p.Cys4424Arg|p.C4424R	EX63/CDS62	chr1:215674641:A>G	.	0	0	0	0	0	0	0	Missense	Damaging	Unknown	disease_causing	Tolerated	Novel	likely pathogenic (recessive)	Uncertain_significance	3-0	3
USH2A	NM_206933.2	c.13261C>G	p.Leu4421Val|p.L4421V	EX63/CDS62	chr1:215674650:G>C	.	0	0	0	0	0	0	0	Missense	Damaging	Neutral	polymorphism	Tolerated	Novel	Novel	Uncertain_significance	1-0	1
USH2A	NM_206933.2	c.13202G>A	p.Gly4401Asp|p.G4401D	EX63/CDS62	chr1:215674709:C>T	rs763576540	0	0	0	0	8.237e_06	8.14319e_06	5.8045e_05	Missense	Damaging	Unknown	disease_causing	Tolerated	Novel	Novel	Uncertain_significance	3-0	3
USH2A	NM_206933.2	c.13177T>A	p.Tyr4393Asn|p.Y4393N	EX63/CDS62	chr1:215674734:A>T	.	0	0	0	0	0	0	0	Missense	Tolerated	Unknown	polymorphism	Tolerated	Novel	Novel	Uncertain_significance	2-0	2
USH2A	NM_206933.2	c.13169T>C	p.Leu4390Ser|p.L4390S	EX63/CDS62	chr1:215674742:A>G	.	0	0	0	0	0	0	0	Missense	Tolerated	Unknown	polymorphism	Tolerated	Novel	Novel	Uncertain_significance	1-0	1
USH2A	NM_206933.2	c.13151G>T	p.Gly4384Val|p.G4384V	EX63/CDS62	chr1:215674760:C>A	.	0	0	0	0	0	0	0	Missense	Damaging	Unknown	disease_causing	Tolerated	Novel	likely pathogenic, VUS	Uncertain_significance	1-0	1
USH2A	NM_206933.2	c.13140A>G	p.Thr4380Thr|p.T4380T	EX63	chr1:215674771:T>C	rs758501903	0	0	0	0	4.942e-05	5.70223e-05	0	Synonymous	.	.	.	.	Likely_benign	Novel	Likely_benign	1-0	1
USH2A	NM_206933.2	c.13137C>T	p.Pro4379Pro|p.P4379P	EX63	chr1:215674774:G>A	.	0	0	0	0	0	0	0	Synonymous	.	.	.	.	Novel	Novel	Uncertain_significance	2-0	2
USH2A	NM_206933.2	c.13134G>T	p.Pro4378Pro|p.P4378P	EX63	chr1:215674777:C>A	rs148975669	0.00179712	0	0.001797	0.0002	0.0003706	0.000289227	0	Synonymous	.	.	.	.	Benign/Likely_benign	likely benign	Likely_benign	1-0	1
USH2A	NM_206933.2	c.13134G>A	p.Pro4378Pro|p.P4378P	EX63/CDS62	chr1:215674777:C>T	rs148975669	0	0	0	0	3.295e_05	3.25889e_05	0.000232396	Synonymous	.	.	.	.	Likely_benign	Novel	Likely_benign	4-0	4
USH2A	NM_206933.2	c.13128G>A	p.Trp4376*|p.W4376*	EX63	chr1:215674783:C>T	rs1349682845	0	0	0	0	0	4.07236e-06	0	Nonsense	.	Unknown	disease_causing	.	Pathogenic	pathogenic	Pathogenic	1-0	1
USH2A	NM_206933.2	c.13121T>A	p.Val4374Glu|p.V4374E	EX63	chr1:215674790:A>T	rs1314783581	0	0	0	0	0	8.14359e-06	0.000116117	Missense	Damaging	Unknown	polymorphism	Tolerated	Novel	Novel	Uncertain_significance	2-0	2
USH2A	NM_206933.2	c.13120G>A	p.Val4374Ile|p.V4374I	EX63	chr1:215674791:C>T	rs749238147	0	0	0	0	3.295e-05	2.85023e-05	0.000406315	Missense	Tolerated	Unknown	polymorphism	Tolerated	Novel	Novel	Uncertain_significance	1-0	1
USH2A	NM_206933.2	c.13119T>C	p.Asn4373Asn|p.N4373N	EX63	chr1:215674792:A>G	.	0	0	0	0	0	0	0	Synonymous	.	.	.	.	Likely_benign	Novel	Likely_benign	1-0	1
USH2A	NM_206933.2	c.13099G>A	p.Val4367Ile|p.V4367I	EX63	chr1:215674812:C>T	rs146156360	0.000998403	0.002	0.0009984	0.0002	0.0002718	0.000227991	0.00214742	Missense	Tolerated	Neutral	polymorphism	Tolerated	Likely_benign	likely benign	Likely_benign	12-0	12
USH2A	NM_206933.2	c.13049_13062del	p.Thr4350Serfs34|p.T4350Sfs34	EX63	chr1:215674848:CAGCCTCCAGAGTTG>C	.	0	0	0	0	0	8.14266e-06	0.000116117	Frameshift	.	.	.	.	Novel	Novel	Likely_pathogenic	3-0	3
USH2A	NM_206933.2	c.13045_13046insG	p.Ile4349Serfs40|p.I4349Sfs40	EX63	chr1:215674865:A>AC	.	0	0	0	0	0	0	0	Frameshift	.	.	.	.	Novel	Novel	Pathogenic	3-0	3
USH2A	NM_206933.2	c.13044C>A	p.Ser4348Arg|p.S4348R	EX63	chr1:215674867:G>T	.	0	0	0	0	0	8.14206e-06	0.000116144	Missense	Tolerated	Unknown	polymorphism	Tolerated	Novel	Novel	Uncertain_significance	3-0	3
USH2A	NM_206933.2	c.13042A>G	p.Ser4348Gly|p.S4348G	EX63	chr1:215674869:T>C	rs749115403	0	0	0	0	8.236e_06	4.0712e_06	5.80653e_05	Missense	Tolerated	Unknown	polymorphism	Tolerated	Novel	Novel	Uncertain_significance	2-0	2
USH2A	NM_206933.2	c.13040C>T	p.Thr4347Ile|p.T4347I	EX63	chr1:215674871:G>A	.	0	0	0	0	0	8.14279e-06	0.000116158	Missense	Damaging	Unknown	polymorphism	Tolerated	Novel	Novel	Uncertain_significance	3-0	3
USH2A	NM_206933.2	c.13016delG	p.Gly4339Glufs*34	EX63/CDS62	chr1:215674894:TC>T	.	0	0	0	0	0	0	0	Frameshift	.	.	.	.	Novel	Novel	Pathogenic	3-0	3
USH2A	NM_206933.2	c.13010C>T	p.Thr4337Met|p.T4337M	EX63	chr1:215674901:G>A	rs527236137	0	0	0	0	0	0	0	Missense	Damaging	Unknown	disease_causing	Tolerated	Pathogenic/Likely_pathogenic	likely pathogenic, pathogenic, pathogenic (recessive), VUS	Pathogenic	1-0	1
USH2A	NM_206933.2	c.13004C>A	p.Ala4335Asp|p.A4335D	EX63/CDS62	chr1:215674907:G>T	rs771748964	0	0	0	0	0	0	0	Missense	Damaging	Unknown	disease_causing	Tolerated	Uncertain_significance	Novel	Uncertain_significance	2-0	2
USH2A	NM_206933.2	c.12997C>T	p.Leu4333Phe|p.L4333F	EX63	chr1:215674914:G>A	.	0	0	0	0	0	0	0	Missense	Damaging	Unknown	polymorphism	Tolerated	Novel	Novel	Uncertain_significance	1-0	1
USH2A	NM_206933.2	c.12960T>G	p.Asp4320Glu|p.D4320E	EX63/CDS62	chr1:215674951:A>C	.	0	0	0	0	0	0	0	Missense	Damaging	Deleterious	disease_causing	Tolerated	Novel	Novel	Uncertain_significance	1-0	1
USH2A	NM_206933.2	c.12956C>A	p.Thr4319Asn|p.T4319N	EX63	chr1:215674955:G>T	.	0	0	0	0	0	0	0	Missense	Tolerated	Neutral	disease_causing	Tolerated	Novel	Novel	Uncertain_significance	2-0	2
USH2A	NM_206933.2	c.12950A>G	p.Asn4317Ser|p.N4317S	EX63	chr1:215674961:T>C	.	0	0	0	0	0	0	0	Missense	Tolerated	Neutral	disease_causing	Tolerated	Novel	Novel	Uncertain_significance	1-0	1
USH2A	NM_206933.2	c.12918C>T	p.Leu4306Leu|p.L4306L	EX63	chr1:215674993:G>A	rs192709780	0.000199681	0.001	0.0001997	0	9.06e-05	8.13888e-05	0.000928397	Synonymous	.	.	.	.	Likely_benign	Novel	Likely_benign	26-0	26
USH2A	NM_206933.2	c.12916C>T	p.Leu4306Phe|p.L4306F	EX63/CDS62	chr1:215674995:G>A	.	0	0	0	0	0	4.06954e_06	0	Missense	Tolerated	Neutral	polymorphism	Tolerated	Novel	Novel	Uncertain_significance	1-0	1
USH2A	NM_206933.2	c.12819T>C	p.Tyr4273Tyr|p.Y4273Y	EX63	chr1:215675092:A>G	rs1362058696	0	0	0	0	0	8.13855e-06	0.000116266	Synonymous	.	.	.	.	Likely_benign	Novel	Likely_benign	15-0	15
USH2A	NM_206933.2	c.12815C>T	p.Ser4272Phe|p.S4272F	EX63	chr1:215675096:G>A	rs756832238	0	0	0	0	8.237e-06	4.06944e-06	5.81193e-05	Missense	Tolerated	Neutral	polymorphism	Tolerated	Novel	Novel	Uncertain_significance	1-0	1
USH2A	NM_206933.2	c.12815C>A	p.Ser4272Tyr|p.S4272Y	EX63	chr1:215675096:G>T	.	0	0	0	0	0	0	0	Missense	Damaging	Neutral	polymorphism	Tolerated	Novel	Novel	Uncertain_significance	1-0	1
USH2A	NM_206933.2	c.12798C>T	p.Leu4266Leu|p.L4266L	EX63	chr1:215675113:G>A	.	0	0	0	0	0	0	0	Synonymous	.	.	.	.	Novel	Novel	Uncertain_significance	3-0	3
USH2A	NM_206933.2	c.12790G>A	p.Glu4264Lys|p.E4264K	EX63	chr1:215675121:C>T	rs200792578	0.000798722	0.004	0.0007987	0	0.0003295	0.000370736	0.00530118	Missense	Tolerated	Neutral	polymorphism	Damaging	Conflicting_interpretations_of_pathogenicity	likely pathogenic (recessive)	Uncertain_significance	49-0	49
USH2A	NM_206933.2	c.12761A>G	p.Asn4254Ser|p.N4254S	EX63/CDS62	chr1:215675150:T>C	.	0	0	0	0	0	0	0	Missense	Tolerated	Neutral	polymorphism	Damaging	Novel	Novel	Uncertain_significance	2-0	2
USH2A	NM_206933.2	c.12752G>T	p.Ser4251Ile|p.S4251I	EX63/CDS62	chr1:215675159:C>A	.	0	0	0	0	0	0	0	Missense	Damaging	Deleterious	disease_causing	Damaging	Novel	Novel	Uncertain_significance	1-0	1
USH2A	NM_206933.2	c.12725C>G	p.Thr4242Ser|p.T4242S	EX63/CDS62	chr1:215675186:G>C	.	0	0	0	0	0	0	0	Missense	Tolerated	Neutral	polymorphism	Damaging	Novel	Novel	Uncertain_significance	3-0	3
USH2A	NM_206933.2	c.12706T>A	p.Cys4236Ser|p.C4236S	EX63	chr1:215675205:A>T	.	0	0	0	0	0	0	0	Missense	Damaging	Neutral	polymorphism	Tolerated	Novel	Novel	Uncertain_significance	1-0	1
USH2A	NM_206933.2	c.12701C>T	p.Thr4234Met|p.T4234M	EX63/CDS62	chr1:215675210:G>A	rs564240175	0.000199681	0	0.0001997	0	4.118e-05	4.07594e-05	0.000116144	Missense	Tolerated	Neutral	polymorphism	Tolerated	Uncertain_significance	VUS	Uncertain_significance	4-0	4
USH2A	NM_206933.2	c.12697T>C	p.Trp4233Arg|p.W4233R	EX63	chr1:215675214:A>G	rs780692918	0	0	0	0	8.237e_06	8.15175e_06	0	Missense	Damaging	Deleterious	disease_causing	Tolerated	Novel	likely pathogenic	Uncertain_significance	1-0	1
USH2A	NM_206933.2	c.12696A>G	p.Pro4232Pro|p.P4232P	EX63/CDS62	chr1:215675215:T>C	rs113805451	0	0	0	0	0	1.22273e_05	0.000116131	Synonymous	.	.	.	.	Likely_benign	Novel	Likely_benign	1-0	1
USH2A	NM_206933.2	c.12624C>T	p.Asp4208Asp|p.D4208D	EX63/CDS62	chr1:215675287:G>A	rs375223901	0	0	0	0.0002	5.765e_05	6.55759e_05	5.81395e_05	Synonymous	.	.	.	.	Likely_benign	Novel	Likely_benign	2-0	2
USH2A	NM_206933.2	c.12624C>A	p.Asp4208Glu|p.D4208E	EX63	chr1:215675287:G>T	rs375223901	0.000399361	0.002	0.0003994	0	4.942e_05	2.86895e_05	0.000406977	Missense	Tolerated	Neutral	polymorphism	Damaging	Likely_benign	Novel	Likely_benign	1-0	1
USH2A	NM_206933.2	c.12608A>G	p.Gln4203Arg|p.Q4203R	EX63	chr1:215675303:T>C	rs148556640	0.00279553	0.0089	0.002796	0.0004	0.003517	0.00365658	0.0100558	Missense	Tolerated	Neutral	polymorphism	Damaging	Benign/Likely_benign	benign	Benign	78-1	80
USH2A	NM_206933.2	c.12575G>A	p.Arg4192His|p.R4192H	EX63	chr1:215675336:C>T	rs199605265	0.000199681	0	0.0001997	0.0002	0.0004777	0.000577443	5.8099e-05	Missense	Tolerated	Neutral	polymorphism	Damaging	Conflicting_interpretations_of_pathogenicity	likely benign, likely pathogenic, pathogenic, pathogenic (recessive), VUS	Uncertain_significance	1-0	1
USH2A	NM_206933.2	c.12560G>A	p.Arg4187His|p.R4187H	EX63/CDS62	chr1:215675351:C>T	rs147304271	0	0	0	0.0002	3.295e-05	2.04511e-05	0	Missense	Tolerated	Neutral	polymorphism	Tolerated	Uncertain_significance	likely pathogenic (recessive), pathogenic	Uncertain_significance	3-0	3
USH2A	NM_206933.2	c.12553A>G	p.Ile4185Val|p.I4185V	EX63/CDS62	chr1:215675358:T>C	.	0	0	0	0	0	8.17448e_06	0	Missense	Tolerated	Deleterious	disease_causing	Tolerated	Novel	Novel	Uncertain_significance	2-0	2
USH2A	NM_206933.2	c.12447G>T	p.Trp4149Cys|p.W4149C	EX63/CDS62	chr1:215675464:C>A	.	0	0	0	0	0	0	0	Missense	Damaging	Neutral	disease_causing	Tolerated	Novel	Novel	Uncertain_significance	2-0	2
USH2A	NM_206933.2	c.12431C>T	p.Ala4144Val|p.A4144V	EX63	chr1:215675480:G>A	rs574981142	0	0	0	0	8.236e_06	8.161e_06	0	Missense	Tolerated	Neutral	polymorphism	Tolerated	Novel	Novel	Uncertain_significance	3-0	3
USH2A	NM_206933.2	c.12388delC	p.Leu4130Terfs1	EX63/CDS62	chr1:215675522:AG>A	.	0	0	0	0	0	0	0	Frameshift	.	.	.	.	Novel	Novel	Likely_pathogenic	1-0	1
USH2A	NM_206933.2	c.12361C>T	p.Arg4121Cys|p.R4121C	EX63	chr1:215675550:G>A	rs772357461	0	0	0	0	8.237e-06	2.0394e-05	0.000116252	Missense	Damaging	Deleterious	disease_causing	Tolerated	Uncertain_significance	Novel	Uncertain_significance	2-0	2
USH2A	NM_206933.2	c.12358C>T	p.Arg4120Cys|p.R4120C	EX63/CDS62	chr1:215675553:G>A	rs727503718	0	0	0	0	4.942e-05	6.52523e-05	0	Missense	Damaging	Neutral	disease_causing	Tolerated	Uncertain_significance	Novel	Uncertain_significance	4-0	4
USH2A	NM_206933.2	c.12351T>A	p.Phe4117Leu|p.F4117L	EX63/CDS62	chr1:215675560:A>T	.	0	0	0	0	0	0	0	Missense	Damaging	Deleterious	disease_causing	Tolerated	Novel	Novel	Uncertain_significance	1-0	1
USH2A	NM_206933.2	c.12344G>A	p.Arg4115His|p.R4115H	EX63/CDS62	chr1:215675567:C>T	rs775075094	0	0	0	0	8.237e-05	6.93108e-05	0.000639015	Missense	Tolerated	Deleterious	disease_causing	Tolerated	Uncertain_significance	Novel	Uncertain_significance	10-0	10
USH2A	NM_206933.2	c.12343C>T	p.Arg4115Cys|p.R4115C	EX63/CDS62	chr1:215675568:G>A	rs111033275	0.000199681	0	0.0001997	0.0008	0.000313	0.000318035	0	Missense	Damaging	Deleterious	disease_causing	Tolerated	Conflicting_interpretations_of_pathogenicity	likely benign, pathogenic, VUS	Uncertain_significance	1-0	1
USH2A	NM_206933.2	c.12316G>A	p.Gly4106Arg|p.G4106R	EX63/CDS62	chr1:215675595:C>T	.	0	0	0	0	0	0	0	Missense	Damaging	Neutral	polymorphism	Tolerated	Novel	Novel	Uncertain_significance	4-0	4
USH2A	NM_206933.2	c.12315C>T	p.Asp4105Asp|p.D4105D	EX63	chr1:215675596:G>A	rs755072275	0	0	0	0	0.0002883	0.000281364	5.80585e_05	Synonymous	.	.	.	.	Benign	Novel	Benign	2-0	2
USH2A	NM_206933.2	c.12238G>T	p.Gly4080Cys|p.G4080C	EX62/CDS61	chr1:215680205:C>A	.	0	0	0	0	0	0	0	Missense	Damaging	Deleterious	disease_causing	Tolerated	Novel	Novel	Uncertain_significance	1-0	1
USH2A	NM_206933.2	c.12211A>C	p.Asn4071His|p.N4071H	EX62	chr1:215680232:T>G	.	0	0	0	0	0	0	0	Missense	Damaging	Deleterious	disease_causing	Tolerated	Novel	Novel	Uncertain_significance	2-0	2
USH2A	NM_206933.2	c.12142C>T	p.His4048Tyr|p.H4048Y	EX62/CDS61	chr1:215680301:G>A	.	0	0	0	0	0	0	0	Missense	Tolerated	Neutral	polymorphism	Tolerated	Novel	Novel	Uncertain_significance	2-0	2
USH2A	NM_206933.2	c.12119G>A	p.Arg4040His|p.R4040H	EX62/CDS61	chr1:215680324:C>T	rs1238450377	0	0	0	0	0	0	0	Missense	Tolerated	Neutral	polymorphism	Tolerated	Novel	Novel	Uncertain_significance	3-0	3
USH2A	NM_206933.2	c.12109A>T	p.Thr4037Ser|p.T4037S	EX62	chr1:215680334:T>A	rs778499057	0	0	0	0	8.236e_06	4.07259e_06	0	Missense	Tolerated	Deleterious	disease_causing	Tolerated	Novel	Novel	Uncertain_significance	1-0	1
USH2A	NM_206933.2	c.12094G>A	p.Gly4032Arg|p.G4032R	EX62/CDS61	chr1:215680349:C>T	rs908265742	0	0	0	0	0	4.07528e_06	0	Missense	Damaging	Deleterious	disease_causing	Tolerated	Uncertain_significance	likely pathogenic, pathogenic, VUS	Uncertain_significance	1-0	1
USH2A	NM_206933.2	c.12093C>T	p.Tyr4031Tyr|p.Y4031Y	EX62	chr1:215680350:G>A	rs55921307	0.000798722	0	0.0007987	0.0029	0.00294	0.00302442	5.79979e-05	Synonymous	.	.	.	.	Conflicting_interpretations_of_pathogenicity	benign, likely benign	Uncertain_significance	3-0	3
USH2A	NM_206933.2	c.12086_12087insA	p.His4029Glnfs70|p.H4029Qfs70	EX62	chr1:215680356:G>GT	.	0	0	0	0	0	0	0	Frameshift	.	.	.	.	Novel	Novel	Pathogenic	2-0	2
USH2A	NM_206933.2	c.12067-2A>G	_	Intron61	chr1:215680378:T>C	rs397517978	0	0	0	0	6.59e_05	8.17341e_05	0	SpliceAcceptor	.	.	disease_causing	.	Pathogenic	likely pathogenic, pathogenic, pathogenic (recessive)	Pathogenic	1-0	1
USH2A	NM_206933.2	c.12028A>G	p.Thr4010Ala|p.T4010A	EX61	chr1:215728068:T>C	rs765237520	0	0	0	0	8.237e_06	8.1654e_06	0	Missense	Tolerated	Neutral	polymorphism	Tolerated	Novel	Novel	Uncertain_significance	5-0	5
USH2A	NM_206933.2	c.12027T>A	p.Pro4009Pro|p.P4009P	EX61	chr1:215728069:A>T	rs752752496	0	0	0	0	8.237e_06	4.08083e_06	5.80114e_05	Synonymous	.	.	.	.	Likely_benign	Novel	Likely_benign	2-0	2
USH2A	NM_206933.2	c.12007C>A	p.Gln4003Lys|p.Q4003K	EX61/CDS60	chr1:215728089:G>T	.	0	0	0	0	0	0	0	missense	Damaging	Neutral	disease_causing	Tolerated	Novel	Novel	Uncertain_significance	1-0	1
USH2A	NM_206933.2	c.11994C>A	p.Tyr3998*|p.Y3998*	EX61	chr1:215728102:G>T	.	0	0	0	0	0	0	0	Nonsense	.	Neutral	disease_causing	.	Novel	pathogenic	Pathogenic	2-0	2
USH2A	NM_206933.2	c.11985C>G	p.Ile3995Met|p.I3995M	EX61	chr1:215728111:G>C	.	0	0	0	0	0	0	0	Missense	Damaging	Deleterious	disease_causing	Tolerated	Novel	Novel	Uncertain_significance	1-0	1
USH2A	NM_206933.2	c.11939C>T	p.Ser3980Leu|p.S3980L	EX61	chr1:215728157:G>A	.	0	0	0	0	0	0	0	Missense	Damaging	Neutral	disease_causing	Tolerated	Novel	Novel	Uncertain_significance	2-0	2
USH2A	NM_206933.2	c.11928G>A	p.Thr3976Thr|p.T3976T	EX61	chr1:215728168:C>T	rs55961436	0.00299521	0	0.002995	0.0074	0.008772	0.00972065	0.000927751	Synonymous	.	.	.	.	Conflicting_interpretations_of_pathogenicity	benign, likely benign	Uncertain_significance	46-0	46
USH2A	NM_206933.2	c.11927C>T	p.Thr3976Met|p.T3976M	EX61	chr1:215728169:G>A	rs142381713	0	0	0	0.001	0.0005189	0.000589268	5.79777e_05	Missense	Tolerated	Deleterious	disease_causing	Tolerated	Conflicting_interpretations_of_pathogenicity	likely benign, likely pathogenic, VUS	Uncertain_significance	1-0	1
USH2A	NM_206933.2	c.11889T>C	p.Ala3963Ala|p.A3963A	EX61	chr1:215728207:A>G	.	0	0	0	0	0	0	0	Synonymous	.	.	.	.	Novel	Novel	Uncertain_significance	1-0	1
USH2A	NM_206933.2	c.11864G>A	p.Trp3955Ter|p.W3955X	EX61/CDS60	chr1:215728232:C>T	rs111033364	0	0	0	0	0.0001071	9.35218e_05	0	Nonsense	.	Deleterious	disease_causing	.	Pathogenic	likely pathogenic, pathogenic, pathogenic (recessive)	Pathogenic	2-0	2
USH2A	NM_206933.2	c.11861T>A	p.Leu3954Gln|p.L3954Q	EX61	chr1:215728235:A>T	.	0	0	0	0	0	0	0	Missense	Tolerated	Neutral	polymorphism	Tolerated	Novel	Novel	Uncertain_significance	2-0	2
USH2A	NM_206933.2	c.11822G>A	p.Arg3941Gln|p.R3941Q	EX61/CDS60	chr1:215728274:C>T	rs727504582	0	0	0	0	1.647e_05	1.22417e_05	5.79777e_05	Missense	Damaging	Deleterious	disease_causing	Tolerated	Conflicting_interpretations_of_pathogenicity	likely pathogenic (recessive)	Uncertain_significance	2-0	2
USH2A	NM_206933.2	c.11821C>T	p.Arg3941Trp|p.R3941W	EX61/CDS60	chr1:215728275:G>A	rs749942414	0	0	0	0	5.765e_05	5.30673e_05	0.000347866	Missense	Damaging	Deleterious	disease_causing	Tolerated	Uncertain_significance	Novel	Uncertain_significance	3-0	3
USH2A	NM_206933.2	c.11814C>T	p.Tyr3938Tyr|p.Y3938Y	EX61	chr1:215728282:G>A	rs766042296	0	0	0	0	8.236e_06	4.08477e_06	0	Synonymous	.	.	.	.	Likely_benign	Novel	Likely_benign	2-0	2
USH2A	NM_206933.2	c.11813A>G	p.Tyr3938Cys|p.Y3938C	EX61	chr1:215728283:T>C	.	0	0	0	0	0	0	0	Missense	Damaging	Neutral	disease_causing	Damaging	Novel	Novel	Uncertain_significance	1-0	1
USH2A	NM_206933.2	c.11806A>C	p.Thr3936Pro|p.T3936P	EX61	chr1:215728290:T>G	.	0	0	0	0	0	0	0	Missense	Damaging	Deleterious	disease_causing	Tolerated	Novel	pathogenic, pathogenic (recessive), VUS	Pathogenic	4-0	4
USH2A	NM_206933.2	c.11787A>G	p.Gly3929Gly|p.G3929G	EX61	chr1:215728309:T>C	.	0	0	0	0	0	0	0	Synonymous	.	.	.	.	Likely_benign	Novel	Likely_benign	2-0	2
USH2A	NM_206933.2	c.11767C>G	p.Leu3923Val|p.L3923V	EX61/CDS60	chr1:215728329:G>C	.	0	0	0	0	0	0	0	Missense	Damaging	Neutral	disease_causing	Tolerated	Novel	Novel	Uncertain_significance	1-0	1
USH2A	NM_206933.2	c.11763A>T	p.Gly3921Gly|p.G3921G	EX61	chr1:215728333:T>A	.	0	0	0	0	0	0	0	Synonymous	.	.	.	.	Novel	Novel	Uncertain_significance	1-0	1
USH2A	NM_206933.2	c.11754G>A	p.Trp3918*|p.W3918*	EX61	chr1:215728342:C>T	.	0	0	0	0	0	0	0	Nonsense	.	Deleterious	disease_causing	.	Pathogenic	likely pathogenic, pathogenic	Pathogenic	1-0	1
USH2A	NM_206933.2	c.11693T>C	p.Ile3898Thr|p.I3898T	EX60/CDS59	chr1:215741393:A>G	.	0	0	0	0	0	0	0	Missense	Tolerated	Neutral	polymorphism	Tolerated	Novel	Novel	Uncertain_significance	1-0	1
USH2A	NM_206933.2	c.11648T>C	p.Ile3883Thr|p.I3883T	EX60	chr1:215741438:A>G	.	0	0	0	0	0	0	0	Missense	Damaging	Deleterious	polymorphism	Tolerated	Novel	Novel	Uncertain_significance	1-0	1
USH2A	NM_206933.2	c.11647A>G	p.Ile3883Val|p.I3883V	EX60/CDS59	chr1:215741439:T>C	rs755107631	0	0	0	0	2.471e_05	1.21833e_05	0	Missense	Tolerated	Deleterious	polymorphism	Tolerated	Novel	Novel	Uncertain_significance	1-0	1
USH2A	NM_206933.2	c.11617C>T	p.Pro3873Ser|p.P3873S	EX60	chr1:215741469:G>A	.	0	0	0	0	0	0	0	Missense	Damaging	Deleterious	disease_causing	Tolerated	Novel	Novel	Uncertain_significance	2-0	2
USH2A	NM_206933.2	c.11588delC	p.Pro3863Leufs21	EX60/CDS59	chr1:215741497:AG>A	.	0	0	0	0	0	0	0	Frameshift	.	.	.	.	Novel	Novel	Likely_pathogenic	1-0	1
USH2A	NM_206933.2	c.11548+1G>A	_	Intron59	chr1:215743176:C>T	.	0	0	0	0	0	0	0	SpliceDonor	.	.	disease_causing	.	Novel	Novel	Pathogenic	2-0	2
USH2A	NM_206933.2	c.11526_11528del	p.3842_3843delinsMet|p.3842_3843delinsM	EX59	chr1:215743196:CCTT>C	.	0	0	0	0	0	0	0	InframeDeletion	.	.	.	.	Novel	Novel	Likely_pathogenic	1-0	1
USH2A	NM_206933.2	c.11520_11523del	p.Tyr3840*fs1|p.Y3840*fs1	EX59	chr1:215743201:TCTCA>T	.	0	0	0	0	0	0	0	Frameshift	.	.	.	.	Novel	Novel	Likely_pathogenic	1-0	1
USH2A	NM_206933.2	c.11516A>G	p.Gln3839Arg|p.Q3839R	EX59/CDS58	chr1:215743209:T>C	.	0	0	0	0	0	0	0	Missense	Tolerated	Neutral	polymorphism	Tolerated	Novel	Novel	Uncertain_significance	1-0	1
USH2A	NM_206933.2	c.11506C>A	p.Pro3836Thr|p.P3836T	EX59/CDS58	chr1:215743219:G>T	.	0	0	0	0	0	0	0	Missense	Damaging	Deleterious	disease_causing	Tolerated	Novel	Novel	Uncertain_significance	3-0	3
USH2A	NM_206933.2	c.11483C>G	p.Ser3828Cys|p.S3828C	EX59	chr1:215743242:G>C	.	0	0	0	0	0	0	0	Missense	Tolerated	Neutral	polymorphism	Tolerated	Novel	Novel	Uncertain_significance	1-0	1
USH2A	NM_206933.2	c.11464T>C	p.Ser3822Pro|p.S3822P	EX59	chr1:215743261:A>G	rs201961789	0.000399361	0.002	0.0003994	0	9.884e-05	9.34109e-05	0.00133349	Missense	Tolerated	Neutral	polymorphism	Tolerated	Conflicting_interpretations_of_pathogenicity	VUS	Uncertain_significance	18-0	18
USH2A	NM_206933.2	c.11453C>G	p.Pro3818Arg|p.P3818R	EX59	chr1:215743272:G>C	rs774188386	0	0	0	0	1.647e_05	1.62466e_05	0.000231911	Missense	Tolerated	Neutral	polymorphism	Tolerated	Novel	Novel	Uncertain_significance	1-0	1
USH2A	NM_206933.2	c.11445T>A	p.Ser3815Arg|p.S3815R	EX59	chr1:215743280:A>T	.	0	0	0	0	0	0	0	Missense	Tolerated	Neutral	disease_causing	Tolerated	Novel	Novel	Uncertain_significance	2-0	2
USH2A	NM_206933.2	c.11435A>G	p.Asn3812Ser|p.N3812S	EX59	chr1:215743290:T>C	rs776876392	0	0	0	0	8.236e_06	0	0	Missense	Tolerated	Neutral	polymorphism	Tolerated	Uncertain_significance	Novel	Uncertain_significance	2-0	2
USH2A	NM_206933.2	c.11389+3A>T	_	Intron58	chr1:215758592:T>A	rs753886165	0	0	0	0	8.237e-06	0	0	Intron	.	.	.	.	Pathogenic	likely pathogenic, pathogenic (recessive), VUS	Pathogenic	2-0	2
USH2A	NM_206933.2	c.11389+1G>C	_	Intron58	chr1:215758594:C>G	.	0	0	0	0	0	0	0	SpliceDonor	.	.	disease_causing	.	Novel	likely pathogenic	Pathogenic	8-0	8
USH2A	NM_206933.2	c.11382A>G	p.Ile3794Met|p.I3794M	EX58/CDS57	chr1:215758602:T>C	rs200521328	0.000399361	0.002	0.0003994	0	5.766e-05	6.09974e-05	0.000753711	Missense	Damaging	Neutral	polymorphism	Tolerated	Uncertain_significance	VUS	Uncertain_significance	10-0	10
USH2A	NM_206933.2	c.11301A>G	p.Thr3767Thr|p.T3767T	EX58/CDS57	chr1:215758683:T>C	.	0	0	0	0	0	0	0	Synonymous	.	.	.	.	Novel	Novel	Uncertain_significance	1-0	1
USH2A	NM_206933.2	c.11244G>T	p.Lys3748Asn|p.K3748N	EX58/CDS57	chr1:215758740:C>A	rs757908289	0	0	0	0	8.237e-06	8.13061e-06	5.79845e-05	Missense	Tolerated	Unknown	polymorphism	Tolerated	Uncertain_significance	Novel	Uncertain_significance	4-0	4
USH2A	NM_206933.2	c.11241_11242insTTAC	p.Tyr3747Tyrfs15	EX58/CDS57	chr1:215758742:T>TGTAA	.	0	0	0	0	0	0	0	Frameshift	.	.	.	.	Novel	Novel	Likely_pathogenic	1-0	1
USH2A	NM_206933.2	c.11233T>C	p.Tyr3745His|p.Y3745H	EX58/CDS57	chr1:215758751:A>G	rs199868558	0.000399361	0.002	0.0003994	0	3.295e_05	3.25367e_05	0.000463929	SpliceSite(Missense)	Damaging	Unknown	disease_causing	Damaging	Novel	Novel	Uncertain_significance	2-0	2
USH2A	NM_206933.2	c.11232-1G>T	_	Intron58	chr1:215758753:C>A	.	0	0	0	0	0	0	0	Intron+SpliceAcceptor	.	.	disease_causing	.	Novel	Novel	Likely_pathogenic	1-0	1
USH2A	NM_206933.2	c.11213A>T	p.Asn3738Ile|p.N3738I	EX57/CDS56	chr1:215759678:T>A	.	0	0	0	0	0	0	0	Missense	Tolerated	Neutral	disease_causing	Tolerated	Uncertain_significance	Novel	Uncertain_significance	1-0	1
USH2A	NM_206933.2	c.11200T>G	p.Phe3734Val|p.F3734V	EX57	chr1:215759691:A>C	.	0	0	0	0	0	0	0	Missense	Damaging	Deleterious	disease_causing	Tolerated	Novel	Novel	Uncertain_significance	1-0	1
USH2A	NM_206933.2	c.11198_11199insA	p.Asn3733Lysfs4	EX57/CDS56	chr1:215759692:A>AT	.	0	0	0	0	0	0	0	Frameshift	.	.	.	.	Novel	Novel	Likely_pathogenic	2-0	2
USH2A	NM_206933.2	c.11175C>T	p.Phe3725Phe|p.F3725F	EX57/CDS56	chr1:215759716:G>A	.	0	0	0	0	0	0	0	Synonymous	.	.	.	.	Novel	Novel	Uncertain_significance	1-0	1
USH2A	NM_206933.2	c.8559-2A>G	_	Intron43	chr1:215877882:T>C	rs397518039	0.000199681	0.001	0.0001997	0	2.471e-05	3.25304e-05	0.000464253	Intron+SpliceAcceptor	.	.	disease_causing	.	Pathogenic	likely pathogenic, likely pathogenic (recessive), pathogenic, pathogenic (recessive), VUS	Pathogenic	83-8	99
USH2A	NM_206933.2	c.11142A>G	p.Gln3714Gln|p.Q3714Q	EX57/CDS56	chr1:215759749:T>C	.	0	0	0	0	0	0	0	Synonymous	.	.	.	.	Novel	Novel	Uncertain_significance	3-0	3
USH2A	NM_206933.2	c.11134G>A	p.Val3712Ile|p.V3712I	EX57	chr1:215759757:C>T	rs201951918	0.000399361	0.001	0.0003994	0	5.765e-05	7.31499e-05	0.000869666	Missense	Tolerated	Neutral	polymorphism	Tolerated	Uncertain_significance	VUS	Uncertain_significance	7-0	7
USH2A	NM_206933.2	c.11123C>T	p.Pro3708Leu|p.P3708L	EX57/CDS56	chr1:215759768:G>A	.	0	0	0	0	0	0	0	Missense	Tolerated	Deleterious	disease_causing	Tolerated	Novel	Novel	Uncertain_significance	4-0	4
USH2A	NM_206933.2	c.11066G>A	p.Arg3689Gln|p.R3689Q	EX57	chr1:215759825:C>T	rs757483800	0	0	0	0	1.647e_05	1.62649e_05	0	Missense	Tolerated	Neutral	polymorphism	Tolerated	Novel	Novel	Uncertain_significance	1-0	1
USH2A	NM_206933.2	c.11053T>C	p.Trp3685Arg|p.W3685R	EX57/CDS56	chr1:215759838:A>G	rs1312504115	0	0	0	0	0	0	0	Missense	Damaging	Deleterious	disease_causing	Tolerated	Novel	VUS	Uncertain_significance	12-0	12
USH2A	NM_206933.2	c.11026A>G	p.Thr3676Ala|p.T3676A	EX56	chr1:215766702:T>C	rs986508339	0	0	0	0	0	0	0	Missense	Damaging	Unknown	disease_causing	Tolerated	Novel	VUS	Uncertain_significance	3-0	3
USH2A	NM_206933.2	c.11012C>T	p.Pro3671Leu|p.P3671L	EX56	chr1:215766716:G>A	.	0	0	0	0	0	0	0	Missense	Damaging	Unknown	disease_causing	Tolerated	Uncertain_significance	Novel	Uncertain_significance	1-0	1
USH2A	NM_206933.2	c.10970C>T	p.Thr3657Ile|p.T3657I	EX56/CDS55	chr1:215766758:G>A	.	0	0	0	0	0	0	0	Missense	Tolerated	Unknown	polymorphism	Tolerated	Novel	Novel	Uncertain_significance	1-0	2
USH2A	NM_206933.2	c.10962C>A	p.Tyr3654*|p.Y3654*	EX56	chr1:215766766:G>T	.	0	0	0	0	0	0	0	Nonsense	.	Unknown	disease_causing	.	Pathogenic	pathogenic (recessive)	Pathogenic	1-0	1
USH2A	NM_206933.2	c.10942C>G	p.Leu3648Val|p.L3648V	EX56	chr1:215766786:G>C	.	0	0	0	0	0	0	0	Missense+SpliceSites	Damaging	Unknown	disease_causing	Damaging	Novel	Novel	Uncertain_significance	1-0	1
USH2A	NM_206933.2	c.10941T>A	p.Gly3647Gly|p.G3647G	EX56	chr1:215766787:A>T	.	0	0	0	0	0	0	0	Synonymous+SpliceSites	.	.	.	.	Novel	Novel	Uncertain_significance	1-0	1
USH2A	NM_206933.2	c.10932G>A	p.Thr3644Thr|p.T3644T	EX55	chr1:215779850:C>T	rs139989739	0	0	0	0.0001	8.236e-06	2.03224e-05	0	Synonymous	.	.	.	.	Likely_benign	Novel	Likely_benign	1-0	1
USH2A	NM_206933.2	c.10931C>T	p.Thr3644Met|p.T3644M	EX55	chr1:215779851:G>A	rs185823130	0.000599042	0.003	0.000599	0	7.413e-05	6.09761e-05	0.000579912	Missense	Tolerated	Deleterious	disease_causing	Tolerated	Novel	VUS	Uncertain_significance	41-0	41
USH2A	NM_206933.2	c.10904C>A	p.Thr3635Asn|p.T3635N	EX55/CDS54	chr1:215779878:G>T	rs727505166	0	0	0	0	0.0001647	0.000154341	0.00220315	Missense	Tolerated	Neutral	polymorphism	Tolerated	Uncertain_significance	pathogenic	Uncertain_significance	33-0	33
USH2A	NM_206933.2	c.10903A>C	p.Thr3635Pro|p.T3635P	EX55/CDS54	chr1:215779879:T>G	rs752980819	0	0	0	0	8.236e_06	0	0	Missense	Damaging	Neutral	polymorphism	Tolerated	Novel	pathogenic (recessive)	Pathogenic	2-0	2
USH2A	NM_206933.2	c.10883T>A	p.Val3628Asp|p.V3628D	EX55/CDS54	chr1:215779899:A>T	.	0	0	0	0	0	0	0	Missense	Tolerated	Neutral	polymorphism	Tolerated	Novel	Novel	Uncertain_significance	2-0	2
USH2A	NM_206933.2	c.10871A>G	p.Gln3624Arg|p.Q3624R	EX55/CDS54	chr1:215779911:T>C	.	0	0	0	0	0	0	0	Missense	Tolerated	Neutral	disease_causing	Tolerated	Novel	Novel	Uncertain_significance	2-0	2
USH2A	NM_206933.2	c.10859T>C	p.Ile3620Thr|p.I3620T	EX55	chr1:215779923:A>G	rs779716464	0	0	0	0	8.236e-06	1.21852e-05	0.000115955	Missense	Damaging	Deleterious	disease_causing	Tolerated	Conflicting_interpretations_of_pathogenicity	likely pathogenic, pathogenic, VUS	Likely_pathogenic	6-0	6
USH2A	NM_206933.2	c.10855G>A	p.Val3619Ile|p.V3619I	EX55	chr1:215779927:C>T	rs55967206	0	0	0	0.0001	6.589e_05	5.6868e_05	0	Missense	Tolerated	Neutral	polymorphism	Tolerated	Novel	Novel	Uncertain_significance	2-0	2
USH2A	NM_206933.2	c.10854C>T	p.Gly3618Gly|p.G3618G	EX55/CDS54	chr1:215779928:G>A	.	0	0	0	0	0	1.21868e_05	0.000115969	Synonymous	.	.	.	.	Likely_benign	Novel	Likely_benign	1-0	1
USH2A	NM_206933.2	c.10851C>T	p.Asn3617Asn|p.N3617N	EX55/CDS54	chr1:215779931:G>A	rs12073994	0.00778754	0	0.007788	0.0067	0.001969	0.00136898	5.79912e_05	Synonymous	.	.	.	.	Benign	Novel	Benign	2-0	2
USH2A	NM_206933.2	c.10837C>A	p.Pro3613Thr|p.P3613T	EX55	chr1:215779945:G>T	.	0	0	0	0	0	0	0	Missense	Damaging	Deleterious	disease_causing	Tolerated	Novel	Novel	Uncertain_significance	7-0	7
USH2A	NM_206933.2	c.10799C>T	p.Ala3600Val|p.A3600V	EX55	chr1:215779983:G>A	.	0	0	0	0	0	0	0	Missense	Tolerated	Deleterious	disease_causing	Tolerated	Novel	Novel	Uncertain_significance	2-0	2
USH2A	NM_206933.2	c.10770G>A	p.Pro3590Pro|p.P3590P	EX55/CDS54	chr1:215780012:C>T	rs371667168	0	0	0	0.0001	8.236e_06	4.06564e_06	5.79912e_05	Synonymous	.	.	.	.	Likely_benign	Novel	Likely_benign	1-0	1
USH2A	NM_206933.2	c.10769C>T	p.Pro3590Leu|p.P3590L	EX55/CDS54	chr1:215780013:G>A	rs115403785	0.000798722	0	0.0007987	0.001	0.0007578	0.000630286	0	Missense	Damaging	Neutral	disease_causing	Damaging	Conflicting_interpretations_of_pathogenicity	benign, likely benign	Uncertain_significance	2-0	2
USH2A	NM_206933.2	c.10733G>A	p.Ser3578Asn|p.S3578N	EX54/CDS53	chr1:215782049:C>T	.	0	0	0	0	0	0	0	Missense	Damaging	Deleterious	disease_causing	Tolerated	Likely_pathogenic	likely pathogenic	Likely_pathogenic	2-0	2
USH2A	NM_206933.2	c.10712C>T	p.Thr3571Met|p.T3571M	EX54/CDS53	chr1:215782070:G>A	rs202175091	0	0	0	0	1.647e-05	8.1285e-06	0	Missense	Damaging	Deleterious	disease_causing	Tolerated	Pathogenic/Likely_pathogenic	likely pathogenic, pathogenic, pathogenic (recessive), VUS	Pathogenic	5-0	5
USH2A	NM_206933.2	c.10650C>T	p.Ser3550Ser|p.S3550S	EX54/CDS53	chr1:215782132:G>A	.	0	0	0	0	0	0	0	Synonymous	.	.	.	.	Novel	Novel	Uncertain_significance	1-0	1
USH2A	NM_206933.2	c.10649G>A	p.Ser3550Asn|p.S3550N	EX54	chr1:215782133:C>T	.	0	0	0	0	0	0	0	Missense	Tolerated	Deleterious	disease_causing	Tolerated	Novel	Novel	Uncertain_significance	2-0	2
USH2A	NM_206933.2	c.10634G>A	p.Arg3545Gln|p.R3545Q	EX54/CDS53	chr1:215782148:C>T	rs375978706	0	0	0	0.0001	4.942e_05	4.47089e_05	0	Missense	Tolerated	Neutral	polymorphism	Tolerated	Uncertain_significance	likely pathogenic (recessive)	Uncertain_significance	2-0	2
USH2A	NM_206933.2	c.10601A>G	p.Tyr3534Cys|p.Y3534C	EX54/CDS53	chr1:215782181:T>C	rs750231701	0	0	0	0	0	0	0	Missense	Damaging	Neutral	disease_causing	Tolerated	Novel	Novel	Uncertain_significance	3-0	3
USH2A	NM_206933.2	c.10588C>A	p.Pro3530Thr|p.P3530T	EX54/CDS53	chr1:215782194:G>T	.	0	0	0	0	0	0	0	SpliceSite	Tolerated	Neutral	polymorphism	Tolerated	Novel	Novel	Uncertain_significance	1-0	1
USH2A	NM_206933.2	c.10584T>C	p.Asn3528Asn|p.N3528N	EX53/CDS52	chr1:215782739:A>G	rs775566366	0	0	0	0	8.237e_06	8.13888e_06	0	SpliceSite(Synonymous)	.	.	.	.	Novel	Novel	Uncertain_significance	2-0	2
USH2A	NM_206933.2	c.10575A>T	p.Ile3525Ile|p.I3525I	EX53/CDS52	chr1:215782748:T>A	.	0	0	0	0	0	0	0	Synonymous	.	.	.	.	Novel	Novel	Uncertain_significance	2-0	2
USH2A	NM_206933.2	c.10518G>A	p.Thr3506Thr|p.T3506T	EX53	chr1:215782805:C>T	rs114719960	0.000998403	0	0.0009984	0.0019	0.0003542	0.000288637	0	Synonymous	.	.	.	.	Benign/Likely_benign	Novel	Likely_benign	2-0	2
USH2A	NM_206933.2	c.10516A>G	p.Thr3506Ala|p.T3506A	EX53/CDS52	chr1:215782807:T>C	.	0	0	0	0	0	0	0	Missense	Tolerated	Unknown	polymorphism	Tolerated	Novel	Novel	Uncertain_significance	1-0	1
USH2A	NM_206933.2	c.10514C>G	p.Pro3505Arg|p.P3505R	EX53	chr1:215782809:G>C	.	0	0	0	0	0	0	0	Missense	Damaging	Unknown	disease_causing	Tolerated	Novel	Novel	Uncertain_significance	2-0	2
USH2A	NM_206933.2	c.10510C>G	p.Pro3504Ala|p.P3504A	EX53	chr1:215782813:G>C	rs200372118	0.00299521	0	0.002995	0.0002	0.00196	0.0016669	0	Missense	Tolerated	Neutral	disease_causing	Tolerated	Benign	benign, likely benign, pathogenic (recessive), VUS	Benign	2-0	2
USH2A	NM_206933.2	c.10505T>A	p.Val3502Glu|p.V3502E	EX53/CDS52	chr1:215782818:A>T	.	0	0	0	0	0	0	0	Missense	Damaging	Unknown	disease_causing	Tolerated	Novel	Novel	Uncertain_significance	1-0	1
USH2A	NM_206933.2	c.10501G>A	p.Gly3501Arg|p.G3501R	EX53/CDS52	chr1:215782822:C>T	.	0	0	0	0	0	0	0	Missense	Damaging	Unknown	disease_causing	Tolerated	Novel	Novel	Uncertain_significance	2-0	2
USH2A	NM_206933.2	c.10469T>C	p.Val3490Ala|p.V3490A	EX53/CDS52	chr1:215782854:A>G	.	0	0	0	0	0	0	0	Missense	Tolerated	Unknown	polymorphism	Tolerated	Novel	Novel	Uncertain_significance	2-0	2
USH2A	NM_206933.2	c.10419del	p.Glu3473Aspfs18|p.E3473Dfs18	EX53	chr1:215782903:AC>A	.	0	0	0	0	0	0	0	Frameshift	.	.	.	.	Novel	Novel	Pathogenic	2-0	2
USH2A	NM_206933.2	c.10388A>G	p.Asp3463Gly|p.D3463G	EX53	chr1:215782935:T>C	rs146014881	0.000599042	0.003	0.000599	0	0.0001153	0.000102393	0.00145875	Missense+SpliceSites	Damaging	Deleterious	disease_causing	Tolerated	Uncertain_significance	VUS	Uncertain_significance	10-0	10
USH2A	NM_206933.2	c.10373C>T	p.Thr3458Met|p.T3458M	EX52/CDS51	chr1:215786684:G>A	rs149485593	0	0	0	0.0001	8.237e_06	1.21939e_05	0	Missense	Tolerated	Neutral	polymorphism	Tolerated	Uncertain_significance	Novel	Uncertain_significance	3-0	3
USH2A	NM_206933.2	c.10342G>A	p.Glu3448Lys|p.E3448K	EX52	chr1:215786715:C>T	rs368049814	0	0	0	0.0001	1.647e_05	2.84481e_05	0	Missense	Tolerated	Deleterious	disease_causing	Tolerated	Conflicting_interpretations_of_pathogenicity	likely pathogenic, likely pathogenic (recessive), pathogenic, pathogenic (recessive), VUS	Uncertain_significance	1-0	1
USH2A	NM_206933.2	c.11156G>A	p.Arg3719His|p.R3719H	EX57	chr1:215759735:C>T	rs527236139	0	0	0	0	5.765e-05	5.28339e-05	0.000173933	Missense	Damaging	Deleterious	disease_causing	Tolerated	Pathogenic/Likely_pathogenic	likely pathogenic, likely pathogenic (recessive), pathogenic, pathogenic (recessive), VUS	Pathogenic	23-2	27
USH2A	NM_206933.2	c.10312G>A	p.Ala3438Thr|p.A3438T	EX52	chr1:215786745:C>T	rs146980351	0.000798722	0.004	0.0007987	0	0.0002471	0.000268238	0.00313189	Missense	Tolerated	Neutral	polymorphism	Tolerated	Likely_benign	benign, VUS	Likely_benign	125-0	125
USH2A	NM_206933.2	c.10302C>T	p.Ser3434Ser|p.S3434S	EX52	chr1:215786755:G>A	.	0	0	0	0	0	4.06494e_06	5.80046e_05	Synonymous	.	.	.	.	Novel	Novel	Uncertain_significance	3-0	3
USH2A	NM_206933.2	c.10274G>T	p.Cys3425Phe|p.C3425F	EX52	chr1:215786783:C>A	rs200328442	0	0	0	0	8.238e_06	4.06884e_06	0	Missense	Damaging	Deleterious	disease_causing	Tolerated	Novel	likely pathogenic (recessive)	Uncertain_significance	1-0	1
USH2A	NM_206933.2	c.10225G>A	p.Ala3409Thr|p.A3409T	EX52	chr1:215786832:C>T	.	0	0	0	0	0	0	0	Missense	Tolerated	Neutral	polymorphism	Tolerated	Novel	Novel	Uncertain_significance	1-0	1
USH2A	NM_206933.2	c.10190_10191del	p.Lys3397Argfs20|p.K3397Rfs20	EX52	chr1:215786865:CTT>C	rs397517964	0	0	0	0	0	0	0	Frameshift	.	.	.	.	Pathogenic	pathogenic	Pathogenic	2-0	2
USH2A	NM_206933.2	c.10179del	p.Met3393Ilefs35|p.M3393Ifs35	EX51	chr1:215790061:TC>T	.	0	0	0	0	0	0	0	Frameshift	.	.	.	.	Likely_pathogenic	Novel	Likely_pathogenic	1-0	1
USH2A	NM_206933.2	c.10161_10162del	p.Ser3388Asnfs29|p.S3388Nfs29	EX51	chr1:215790078:GAA>G	.	0	0	0	0	0	0	0	Frameshift	.	.	.	.	Novel	Novel	Likely_pathogenic	2-0	2
USH2A	NM_206933.2	c.10160T>G	p.Ile3387Ser|p.I3387S	EX51	chr1:215790081:A>C	.	0	0	0	0	0	0	0	Missense	Tolerated	Deleterious	disease_causing	Tolerated	Novel	Novel	Uncertain_significance	2-0	2
USH2A	NM_206933.2	c.10143T>C	p.Tyr3381Tyr|p.Y3381Y	EX51	chr1:215790098:A>G	rs1008000252	0	0	0	0	0	0	0	Synonymous	.	.	.	.	Novel	Novel	Uncertain_significance	1-0	1
USH2A	NM_206933.2	c.10072T>A	p.Cys3358Ser|p.C3358S	EX51/CDS50	chr1:215790169:A>T	.	0	0	0	0	0	0	0	Missense	Damaging	Deleterious	disease_causing	Tolerated	Novel	Novel	Uncertain_significance	2-0	2
USH2A	NM_206933.2	c.10062G>C	p.Val3354Val|p.V3354V	EX51	chr1:215790179:C>G	rs200172376	0.00299521	0	0.002995	0.0002	0.00196	0.00166832	0	Synonymous	.	.	.	.	Benign/Likely_benign	likely benign	Likely_benign	2-0	2
USH2A	NM_206933.2	c.10058C>T	p.Pro3353Leu|p.P3353L	EX51	chr1:215790183:G>A	rs755020832	0	0	0	0	1.647e-05	8.13895e-06	0	Missense	Damaging	Neutral	disease_causing	Tolerated	Uncertain_significance	Novel	Uncertain_significance	1-0	1
USH2A	NM_206933.2	c.10020C>T	p.Ser3340Ser|p.S3340S	EX51	chr1:215790221:G>A	.	0	0	0	0	0	0	0	Synonymous	.	.	.	.	Novel	Novel	Uncertain_significance	2-0	2
USH2A	NM_206933.2	c.10004T>C	p.Ile3335Thr|p.I3335T	EX51	chr1:215790237:A>G	rs530323450	0.000199681	0.001	0.0001997	0	0	4.0714e_06	0	Missense	Tolerated	Deleterious	disease_causing	Tolerated	Novel	Novel	Uncertain_significance	3-0	3
USH2A	NM_206933.2	c.9975G>A	p.Gly3325Gly|p.G3325G	EX51	chr1:215790266:C>T	rs188093326	0.000798722	0.004	0.0007987	0	0.0002718	0.000309709	0.0037123	Synonymous	.	.	.	.	Benign/Likely_benign	Novel	Benign	152-0	152
USH2A	NM_206933.2	c.9958+1G>T	_	Intron51	chr1:215798906:C>A	.	0	0	0	0	0	0	0	Intron+SpliceDonor	.	.	disease_causing	.	Novel	Novel	Pathogenic	2-0	2
USH2A	NM_206933.2	c.99_100insT	p.Arg34Serfs41|p.R34Sfs41	EX2	chr1:216422237:G>GA	rs141672841	0	0	0	0	0	0	0	Frameshift	.	.	.	.	Pathogenic	likely pathogenic, pathogenic, pathogenic (recessive)	Pathogenic	23-2	27
USH2A	NM_206933.2	c.9915G>C	p.Glu3305Asp|p.E3305D	EX50	chr1:215798950:C>G	rs145278250	0.00239617	0.0119	0.002396	0	0.001211	0.00114622	0.0159531	Missense	Tolerated	Neutral	polymorphism	Tolerated	Benign	likely benign, likely pathogenic (recessive), VUS	Benign	245-1	247
USH2A	NM_206933.2	c.9907G>C	p.Asp3303His|p.D3303H	EX50	chr1:215798958:C>G	.	0	0	0	0	0	0	0	Missense	Damaging	Neutral	polymorphism	Tolerated	Novel	Novel	Uncertain_significance	2-0	2
USH2A	NM_206933.2	c.9907G>A	p.Asp3303Asn|p.D3303N	EX50	chr1:215798958:C>T	.	0	0	0	0	0	4.06405e_06	0	Missense	Damaging	Neutral	polymorphism	Tolerated	Novel	Novel	Uncertain_significance	1-0	1
USH2A	NM_206933.2	c.9906C>T	p.Asn3302Asn|p.N3302N	EX50	chr1:215798959:G>A	rs757439664	0	0	0	0	3.295e_05	2.84516e_05	0	Synonymous	.	.	.	.	Conflicting_interpretations_of_pathogenicity	Novel	Uncertain_significance	1-0	1
USH2A	NM_206933.2	c.9877A>G	p.Lys3293Glu|p.K3293E	EX50	chr1:215798988:T>C	.	0	0	0	0	0	0	0	Missense	Damaging	Neutral	polymorphism	Tolerated	Novel	Novel	Uncertain_significance	1-0	1
USH2A	NM_206933.2	c.9873C>A	p.Gly3291Gly|p.G3291G	EX50	chr1:215798992:G>T	.	0	0	0	0	0	0	0	Synonymous	.	.	.	.	Novel	Novel	Uncertain_significance	1-0	1
USH2A	NM_206933.2	c.9866G>T	p.Gly3289Val|p.G3289V	EX50	chr1:215798999:C>A	rs945683443	0	0	0	0	0	0	0	Missense	Damaging	Neutral	disease_causing	Tolerated	Novel	Novel	Uncertain_significance	3-0	3
USH2A	NM_206933.2	c.9816G>A	p.Pro3272Pro|p.P3272P	EX50/CDS49	chr1:215799049:C>T	rs745566865	0	0	0	0	6.59e_05	6.91704e_05	5.81734e_05	Synonymous	.	.	.	.	Likely_benign	Novel	Likely_benign	1-0	1
USH2A	NM_206933.2	c.9813G>A	p.Met3271Ile|p.M3271I	EX50/CDS49	chr1:215799052:C>T	rs137876918	0.000599042	0.003	0.000599	0	0.0001153	0.000105795	0.00145484	Missense	Tolerated	Neutral	polymorphism	Tolerated	Likely_benign	VUS	Likely_benign	17-0	17
USH2A	NM_206933.2	c.9801C>G	p.Cys3267Trp|p.C3267W	EX50	chr1:215799064:G>C	.	0	0	0	0	0	0	0	Missense	Damaging	Deleterious	disease_causing	Tolerated	Novel	likely pathogenic	Pathogenic	1-0	1
USH2A	NM_206933.2	c.9775G>A	p.Val3259Ile|p.V3259I	EX50	chr1:215799090:C>T	.	0	0	0	0	0	0	0	Missense	Tolerated	Neutral	disease_causing	Tolerated	Novel	Novel	Uncertain_significance	1-0	1
USH2A	NM_206933.2	c.9724G>A	p.Ala3242Thr|p.A3242T	EX49	chr1:215813751:C>T	rs373965999	0	0	0	0	8.237e_06	8.12975e_06	0	Missense	Tolerated	Unknown	polymorphism	Tolerated	Novel	Novel	Uncertain_significance	2-0	2
USH2A	NM_206933.2	c.9717G>A	p.Gly3239Gly|p.G3239G	EX49/CDS48	chr1:215813758:C>T	rs770737285	0	0	0	0	8.237e_06	4.06474e_06	0	Synonymous	.	.	.	.	Novel	Novel	Uncertain_significance	6-0	6
USH2A	NM_206933.2	c.9700C>G	p.His3234Asp|p.H3234D	EX49/CDS48	chr1:215813775:G>C	.	0	0	0	0	0	0	0	Missense	Damaging	Unknown	polymorphism	Tolerated	Novel	Novel	Uncertain_significance	1-0	1
USH2A	NM_206933.2	c.9699delT	p.His3234Ilefs*67	EX49/CDS48	chr1:215813775:GA>G	.	0	0	0	0	0	0	0	Frameshift	.	.	.	.	Novel	Novel	Pathogenic	1-0	1
USH2A	NM_206933.2	c.9676C>T	p.Arg3226Ter|p.R3226X	EX49/CDS48	chr1:215813799:G>A	rs760858249	0	0	0	0	8.237e_06	8.13504e_06	0	Nonsense	.	Unknown	disease_causing	.	Pathogenic	likely pathogenic, pathogenic	Pathogenic	5-0	5
USH2A	NM_206933.2	c.9613C>T	p.Arg3205Cys|p.R3205C	EX49	chr1:215813862:G>A	rs781059952	0	0	0	0	3.295e-05	3.25534e-05	5.80855e-05	Missense	Damaging	Unknown	polymorphism	Tolerated	Novel	Novel	Uncertain_significance	2-0	2
USH2A	NM_206933.2	c.9611A>G	p.His3204Arg|p.H3204R	EX49	chr1:215813864:T>C	rs745539518	0	0	0	0	0.0001812	0.000211558	0.00278843	Missense	Tolerated	Unknown	polymorphism	Tolerated	Benign	likely benign, likely pathogenic (recessive), pathogenic	Benign	50-0	50
USH2A	NM_206933.2	c.9609A>T	p.Gly3203Gly|p.G3203G	EX49/CDS48	chr1:215813866:T>A	rs530878261	0.000199681	0.001	0.0001997	0	0	0	0	Synonymous	.	.	.	.	Likely_benign	Novel	Likely_benign	1-0	1
USH2A	NM_206933.2	c.9597C>T	p.Asn3199Asn|p.N3199N	EX49/CDS48	chr1:215813878:G>A	rs779361903	0	0	0	0	2.471e_05	1.22076e_05	0.000174358	Synonymous	.	.	.	.	Likely_benign	Novel	Likely_benign	2-0	2
USH2A	NM_206933.2	c.9593A>G	p.Tyr3198Cys|p.Y3198C	EX49/CDS48	chr1:215813882:T>C	rs772611054	0	0	0	0	8.237e-06	4.06931e-06	0	Missense	Damaging	Neutral	polymorphism	Tolerated	Novel	Novel	Uncertain_significance	1-0	1
USH2A	NM_206933.2	c.9582C>G	p.Asn3194Lys|p.N3194K	EX49/CDS48	chr1:215813893:G>C	.	0	0	0	0	0	0	0	Missense	Tolerated	Neutral	polymorphism	Tolerated	Novel	Novel	Uncertain_significance	1-0	1
USH2A	NM_206933.2	c.9565G>T	p.Ala3189Ser|p.A3189S	EX48	chr1:215817002:C>A	rs752996514	0	0	0	0	8.237e_06	1.22363e_05	0.000174135	Missense	Tolerated	Neutral	polymorphism	Tolerated	Uncertain_significance	pathogenic (recessive)	Uncertain_significance	3-0	3
USH2A	NM_206933.2	c.9552C>T	p.Cys3184Cys|p.C3184C	EX48	chr1:215817015:G>A	.	0	0	0	0	0	0	0	Synonymous	.	.	.	.	Likely_benign	Novel	Likely_benign	1-0	1
USH2A	NM_206933.2	c.9551G>T	p.Cys3184Phe|p.C3184F	EX48	chr1:215817016:C>A	.	0	0	0	0	0	0	0	Missense	Damaging	Deleterious	disease_causing	Tolerated	Novel	Novel	Uncertain_significance	1-0	1
USH2A	NM_206933.2	c.9536T>A	p.Ile3179Asn|p.I3179N	EX48/CDS47	chr1:215817031:A>T	.	0	0	0	0	0	0	0	Missense	Damaging	Neutral	polymorphism	Tolerated	Novel	Novel	Uncertain_significance	1-0	1
USH2A	NM_206933.2	c.9528T>G	p.Pro3176Pro|p.P3176P	EX48/CDS47	chr1:215817039:A>C	rs781101196	0	0	0	0	2.471e_05	2.44567e_05	0.000348068	Synonymous	.	.	.	.	Likely_benign	Novel	Likely_benign	1-0	1
USH2A	NM_206933.2	c.9516G>A	p.Arg3172Arg|p.R3172R	EX48/CDS47	chr1:215817051:C>T	.	0	0	0	0	0	0	0	Synonymous	.	.	.	.	Novel	Novel	Uncertain_significance	2-0	2
USH2A	NM_206933.2	c.8232G>C	p.Trp2744Cys|p.W2744C	EX42	chr1:215879090:C>G	.	0	0	0	0	0	8.29559e-06	5.81395e-05	Missense	Damaging	Deleterious	disease_causing	Damaging	Pathogenic/Likely_pathogenic	likely pathogenic, pathogenic (recessive), VUS	Pathogenic	16-2	20
USH2A	NM_206933.2	c.9431A>G	p.Asp3144Gly|p.D3144G	EX48	chr1:215817136:T>C	.	0	0	0	0	0	0	0	Missense	Damaging	Neutral	disease_causing	Tolerated	Novel	Novel	Uncertain_significance	1-0	1
USH2A	NM_206933.2	c.9401G>A	p.Arg3134Gln|p.R3134Q	EX48	chr1:215817166:C>T	rs780020144	0	0	0	0	0.0002224	0.000286226	0.000870979	Missense	Tolerated	Neutral	polymorphism	Tolerated	Conflicting_interpretations_of_pathogenicity	VUS	Uncertain_significance	13-0	13
USH2A	NM_206933.2	c.9394T>C	p.Ser3132Pro|p.S3132P	EX48/CDS47	chr1:215817173:A>G	.	0	0	0	0	0	0	0	Missense	Tolerated	Neutral	polymorphism	Tolerated	Uncertain_significance	Novel	Uncertain_significance	1-0	1
USH2A	NM_206933.2	c.9358G>A	p.Gly3120Ser|p.G3120S	EX47	chr1:215838004:C>T	.	0	0	0	0	0	0	0	Missense	Tolerated	Neutral	polymorphism	Tolerated	Novel	Novel	Uncertain_significance	1-0	1
USH2A	NM_206933.2	c.9356G>A	p.Arg3119His|p.R3119H	EX47/CDS46	chr1:215838006:C>T	rs199885325	0.000199681	0	0.0001997	0.0001	7.413e_05	7.72326e_05	0	Missense	Tolerated	Neutral	polymorphism	Tolerated	Uncertain_significance	Novel	Uncertain_significance	1-0	1
USH2A	NM_206933.2	c.9343A>C	p.Thr3115Pro|p.T3115P	EX47/CDS46	chr1:215838019:T>G	.	0	0	0	0	0	0	0	Missense	Tolerated	Neutral	polymorphism	Tolerated	Novel	Novel	Uncertain_significance	1-0	1
USH2A	NM_206933.2	c.9340C>T	p.Pro3114Ser|p.P3114S	EX47	chr1:215838022:G>A	rs201071654	0.000998403	0.005	0.0009984	0	0.0008731	0.000991515	0.013103	Missense	Tolerated	Neutral	polymorphism	Tolerated	Benign/Likely_benign	benign, likely benign, likely pathogenic (recessive), VUS	Benign	188-1	190
USH2A	NM_206933.2	c.9259G>A	p.Val3087Ile|p.V3087I	EX47/CDS46	chr1:215838103:C>T	rs200382994	0.000399361	0.001	0.0003994	0	9.884e-05	8.53541e-05	0.00110183	SpliceSite	Tolerated	Neutral	disease_causing	Tolerated	Novel	likely pathogenic, likely pathogenic (recessive), VUS	Uncertain_significance	26-0	26
USH2A	NM_206933.2	c.9244A>G	p.Ile3082Val|p.I3082V	EX46	chr1:215844308:T>C	rs527689947	0.000199681	0.001	0.0001997	0	0.0001071	0.000134591	0.00133612	Missense	Tolerated	Neutral	polymorphism	Tolerated	Novel	pathogenic, pathogenic (recessive)	Uncertain_significance	27-0	27
USH2A	NM_206933.2	c.9237_9240del	p.Phe3080Leufs16|p.F3080Lfs16	EX46	chr1:215844311:TGAAG>T	.	0	0	0	0	0	0	0	Frameshift	.	.	.	.	Novel	Novel	Likely_pathogenic	1-0	1
USH2A	NM_206933.2	c.9110G>A	p.Arg3037His|p.R3037H	EX46/CDS45	chr1:215844442:C>T	rs533700989	0.00119808	0	0.001198	0	0.000939	0.00082132	0	Missense	Damaging	Deleterious	disease_causing	Tolerated	Conflicting_interpretations_of_pathogenicity	likely benign	Uncertain_significance	1-0	1
USH2A	NM_206933.2	c.9048C>T	p.Cys3016Cys|p.C3016C	EX45/CDS44	chr1:215845831:G>A	rs955985974	0	0	0	0	0	8.13855e_06	0	Synonymous	.	.	.	.	Likely_benign	Novel	Likely_benign	2-0	2
USH2A	NM_206933.2	c.9047G>A	p.Cys3016Tyr|p.C3016Y	EX45	chr1:215845832:C>T	rs759365458	0	0	0	0	5.767e-05	4.47566e-05	0.000638495	Missense	Tolerated	Neutral	polymorphism	Tolerated	Uncertain_significance	Novel	Uncertain_significance	16-0	16
USH2A	NM_206933.2	c.9041C>A	p.Thr3014Asn|p.T3014N	EX45/CDS44	chr1:215845838:G>T	rs144892841	0.000399361	0.002	0.0003994	0	0.0001071	0.000162745	0.00232126	Missense	Tolerated	Neutral	disease_causing	Tolerated	Uncertain_significance	likely pathogenic (recessive)	Uncertain_significance	12-0	12
USH2A	NM_206933.2	c.9022_9023insA	p.Ser3008Lysfs45|p.S3008Kfs45	EX45	chr1:215845856:C>CT	.	0	0	0	0	0	0	0	Frameshift	.	.	.	.	Novel	Novel	Likely_pathogenic	3-0	3
USH2A	NM_206933.2	c.8928G>T	p.Leu2976Phe|p.L2976F	EX45	chr1:215845951:C>A	.	0	0	0	0	0	0	0	Missense	Tolerated	Neutral	polymorphism	Tolerated	Novel	Novel	Uncertain_significance	2-0	2
USH2A	NM_206933.2	c.8910C>T	p.Asn2970Asn|p.N2970N	EX45/CDS44	chr1:215845969:G>A	rs148603505	0.000199681	0.001	0.0001997	0	1.648e_05	8.13365e_06	0.000116117	Synonymous	.	.	.	.	Likely_benign	Novel	Likely_benign	3-0	3
USH2A	NM_206933.2	c.8886T>C	p.Leu2962Leu|p.L2962L	EX45	chr1:215845993:A>G	.	0	0	0	0	0	0	0	Synonymous	.	.	.	.	Likely_benign	Novel	Likely_benign	2-0	2
USH2A	NM_206933.2	c.8856C>T	p.Asp2952Asp|p.D2952D	EX45/CDS44	chr1:215846023:G>A	rs149306655	0	0	0	0.0002	3.296e_05	2.85118e_05	0.00011632	Synonymous	.	.	.	.	Conflicting_interpretations_of_pathogenicity	Novel	Uncertain_significance	1-0	1
USH2A	NM_206933.2	c.8799G>A	p.Ala2933Ala|p.A2933A	EX44	chr1:215867053:C>T	rs756401705	0	0	0	0	8.236e_06	8.12704e_06	5.8045e_05	Synonymous	.	.	.	.	Likely_benign	likely benign	Likely_benign	2-0	2
USH2A	NM_206933.2	c.8798C>T	p.Ala2933Val|p.A2933V	EX44/CDS43	chr1:215867054:G>A	rs780358747	0	0	0	0	8.236e_06	8.12737e_06	0	Missense	Tolerated	Neutral	polymorphism	Tolerated	Novel	Novel	Uncertain_significance	1-0	1
USH2A	NM_206933.2	c.8764G>C	p.Ala2922Pro|p.A2922P	EX44	chr1:215867088:C>G	.	0	0	0	0	0	0	0	Missense	Damaging	Deleterious	disease_causing	Tolerated	Novel	Novel	Uncertain_significance	3-0	3
USH2A	NM_206933.2	c.8760G>A	p.Thr2920Thr|p.T2920T	EX44/CDS43	chr1:215867092:C>T	rs200525258	0.000399361	0.002	0.0003994	0	0.0002224	0	0	Synonymous	.	.	.	.	Benign	likely benign	Benign	5-0	5
USH2A	NM_206933.2	c.8753T>C	p.Val2918Ala|p.V2918A	EX44	chr1:215867099:A>G	.	0	0	0	0	0	0	0	Missense	Tolerated	Neutral	polymorphism	Tolerated	Novel	Novel	Uncertain_significance	1-0	1
USH2A	NM_206933.2	c.8741G>A	p.Arg2914Gln|p.R2914Q	EX44	chr1:215867111:C>T	rs760779633	0	0	0	0	1.647e_05	2.03269e_05	0	Missense	Tolerated	Neutral	polymorphism	Tolerated	Uncertain_significance	Novel	Uncertain_significance	5-0	5
USH2A	NM_206933.2	c.8736G>A	p.Pro2912Pro|p.P2912P	EX44/CDS43	chr1:215867116:C>T	rs1040698211	0	0	0	0	0	4.0654e_06	0	Synonymous	.	.	.	.	Likely_benign	Novel	Likely_benign	1-0	1
USH2A	NM_206933.2	c.8735C>T	p.Pro2912Leu|p.P2912L	EX44	chr1:215867117:G>A	rs377191191	0	0	0	0.0001	2.471e_05	1.62637e_05	0	Missense	Tolerated	Neutral	polymorphism	Tolerated	Novel	Novel	Uncertain_significance	1-0	1
USH2A	NM_206933.2	c.8709C>T	p.Phe2903Phe|p.F2903F	EX44	chr1:215867143:G>A	rs397518040	0	0	0	0	0	0	0	Synonymous	.	.	.	.	Conflicting_interpretations_of_pathogenicity	pathogenic	Uncertain_significance	5-0	5
USH2A	NM_206933.2	c.8691C>T	p.Thr2897Thr|p.T2897T	EX44/CDS43	chr1:215867161:G>A	.	0	0	0	0	0	0	0	Synonymous	.	.	.	.	Novel	Novel	Uncertain_significance	1-0	1
USH2A	NM_206933.2	c.8672G>T	p.Gly2891Val|p.G2891V	EX43/CDS42	chr1:215877767:C>A	.	0	0	0	0	0	0	0	Missense	Damaging	Deleterious	disease_causing	Tolerated	Uncertain_significance	Novel	Uncertain_significance	1-0	1
USH2A	NM_206933.2	c.8671G>A	p.Gly2891Ser|p.G2891S	EX43/CDS42	chr1:215877768:C>T	.	0	0	0	0	0	0	0	Missense	Tolerated	Deleterious	disease_causing	Tolerated	Uncertain_significance	Novel	Uncertain_significance	4-0	4
USH2A	NM_206933.2	c.8646A>T	p.Gly2882Gly|p.G2882G	EX43	chr1:215877793:T>A	.	0	0	0	0	0	0	0	Synonymous	.	.	.	.	Novel	Novel	Uncertain_significance	2-0	2
USH2A	NM_206933.2	c.8641_8642insTATT	p.Ser2881Leufs9|p.S2881Lfs9	EX43	chr1:215877797:G>GAATA	.	0	0	0	0	0	0	0	Frameshift	.	.	.	.	Pathogenic/Likely_pathogenic	Novel	Pathogenic	8-0	8
USH2A	NM_206933.2	c.8638_8641del	p.Tyr2880Glnfs36|p.Y2880Qfs36	EX43	chr1:215877797:GAATA>G	.	0	0	0	0	0	0	0	Frameshift	.	.	.	.	Likely_pathogenic	Novel	Likely_pathogenic	1-0	1
USH2A	NM_206933.2	c.8623C>G	p.Arg2875Gly|p.R2875G	EX43	chr1:215877816:G>C	.	0	0	0	0	0	0	0	Missense	Damaging	Neutral	disease_causing	Tolerated	Novel	Novel	Uncertain_significance	2-0	2
USH2A	NM_206933.2	c.8603A>G	p.Asn2868Ser|p.N2868S	EX43	chr1:215877836:T>C	rs564276631	0.000199681	0.001	0.0001997	0	2.471e_05	1.21947e_05	0.000173994	Missense	Tolerated	Deleterious	polymorphism	Tolerated	Novel	Novel	Uncertain_significance	1-0	1
USH2A	NM_206933.2	c.8593C>G	p.Leu2865Val|p.L2865V	EX43	chr1:215877846:G>C	.	0	0	0	0	0	0	0	Missense	Damaging	Neutral	disease_causing	Tolerated	Novel	Novel	Uncertain_significance	2-0	2
USH2A	NM_206933.2	c.8579A>G	p.Lys2860Arg|p.K2860R	EX43/CDS42	chr1:215877860:T>C	.	0	0	0	0	0	0	0	Missense	Tolerated	Deleterious	disease_causing	Tolerated	Novel	Novel	Uncertain_significance	2-0	2
USH2A	NM_206933.2	c.8575C>T	p.Arg2859Cys|p.R2859C	EX43/CDS42	chr1:215877864:G>A	rs138087806	0.000798722	0	0.0007987	0.0004	0.0003295	0.000284636	0.00075406	Missense	Tolerated	Neutral	disease_causing	Tolerated	Likely_benign	likely benign, VUS	Likely_benign	4-0	4
USH2A	NM_206933.2	c.13465G>A	p.Gly4489Ser|p.G4489S	EX63	chr1:215674446:C>T	.	0	0	0	0	0	0	0	Missense	Tolerated	Unknown	disease_causing	Tolerated	Pathogenic	likely pathogenic	Pathogenic	16-1	18
USH2A	NM_206933.2	c.8558G>T	p.Arg2853Ile|p.R2853I	EX42/CDS41	chr1:215878764:C>A	.	0	0	0	0	0	0	0	SpliceSite(Missense)	Damaging	Deleterious	disease_causing	Tolerated	Novel	Novel	Likely_pathogenic	2-0	2
USH2A	NM_206933.2	c.8535C>G	p.Ser2845Ser|p.S2845S	EX42	chr1:215878787:G>C	.	0	0	0	0	0	0	0	Synonymous	.	.	.	.	Likely_benign	Novel	Likely_benign	2-0	2
USH2A	NM_206933.2	c.8527C>G	p.Pro2843Ala|p.P2843A	EX42/CDS41	chr1:215878795:G>C	.	0	0	0	0	0	0	0	Missense	Tolerated	Deleterious	disease_causing	Tolerated	Novel	Novel	Uncertain_significance	1-0	1
USH2A	NM_206933.2	c.8526A>G	p.Gln2842Gln|p.Q2842Q	EX42	chr1:215878796:T>C	.	0	0	0	0	0	0	0	Synonymous	.	.	.	.	Novel	Novel	Uncertain_significance	2-0	2
USH2A	NM_206933.2	c.8521T>G	p.Trp2841Gly|p.W2841G	EX42/CDS41	chr1:215878801:A>C	.	0	0	0	0	0	0	0	Missense	Damaging	Deleterious	disease_causing	Damaging	Novel	Novel	Uncertain_significance	3-0	3
USH2A	NM_206933.2	c.8481G>T	p.Leu2827Phe|p.L2827F	EX42	chr1:215878841:C>A	rs764865550	0	0	0	0	2.471e_05	8.13286e_06	0.000116144	Missense	Tolerated	Neutral	disease_causing	Tolerated	Novel	Novel	Uncertain_significance	1-0	1
USH2A	NM_206933.2	c.8453C>T	p.Pro2818Leu|p.P2818L	EX42	chr1:215878869:G>A	.	0	0	0	0	0	0	0	Missense	Damaging	Neutral	disease_causing	Tolerated	Novel	Novel	Uncertain_significance	1-0	1
USH2A	NM_206933.2	c.8448delT	p.Thr2816Thrfs14	EX42/CDS41	chr1:215878873:GA>G	.	0	0	0	0	0	0	0	Frameshift	.	.	.	.	Novel	Novel	Likely_pathogenic	7-0	7
USH2A	NM_206933.2	c.8440G>A	p.Val2814Ile|p.V2814I	EX42/CDS41	chr1:215878882:C>T	.	0	0	0	0	0	4.06464e_06	0	Missense	Tolerated	Neutral	polymorphism	Tolerated	Novel	Novel	Uncertain_significance	1-0	1
USH2A	NM_206933.2	c.8389T>C	p.Ser2797Pro|p.S2797P	EX42	chr1:215878933:A>G	.	0	0	0	0	0	1.21916e_05	0.000174115	Missense	Damaging	Neutral	disease_causing	Tolerated	Novel	Novel	Uncertain_significance	3-0	3
USH2A	NM_206933.2	c.8388C>T	p.Cys2796Cys|p.C2796C	EX42	chr1:215878934:G>A	.	0	0	0	0	0	0	0	Synonymous	.	.	.	.	Novel	Novel	Uncertain_significance	1-0	1
USH2A	NM_206933.2	c.8372T>C	p.Val2791Ala|p.V2791A	EX42/CDS41	chr1:215878950:A>G	rs375811539	0	0	0	0.0001	8.236e_06	2.03283e_05	5.8045e_05	Missense	Damaging	Neutral	disease_causing	Tolerated	Novel	likely pathogenic (recessive)	Uncertain_significance	2-0	2
USH2A	NM_206933.2	c.8342C>T	p.Thr2781Ile|p.T2781I	EX42	chr1:215878980:G>A	rs143240767	0.00119808	0.006	0.001198	0	0.0002389	0.000228115	0.00324864	Missense	Tolerated	Neutral	polymorphism	Tolerated	Conflicting_interpretations_of_pathogenicity	likely benign, VUS	Uncertain_significance	42-0	42
USH2A	NM_206933.2	c.8319C>T	p.Ser2773Ser|p.S2773S	EX42/CDS41	chr1:215879003:G>A	rs56829872	0.00559105	0.001	0.005591	0.0043	0.001219	0.00100095	0	Synonymous	.	.	.	.	Benign/Likely_benign	benign	Likely_benign	3-0	3
USH2A	NM_206933.2	c.8289C>T	p.Asp2763Asp|p.D2763D	EX42	chr1:215879033:G>A	rs569679703	0.000199681	0.001	0.0001997	0	8.236e_06	0	0	Synonymous	.	.	.	.	Likely_benign	Novel	Likely_benign	3-0	3
USH2A	NM_206933.2	c.10331G>A	p.Cys3444Tyr|p.C3444Y	EX52	chr1:215786726:C>T	.	0	0	0	0	0	4.06454e-06	5.79979e-05	Missense	Damaging	Deleterious	disease_causing	Tolerated	Novel	likely pathogenic	Pathogenic	14-0	14
USH2A	NM_206933.2	c.8254G>A	p.Gly2752Arg|p.G2752R	EX42	chr1:215879068:C>T	rs201863550	0.000399361	0.002	0.0003994	0	8.236e-06	1.65299e-05	0.000174196	Missense	Damaging	Deleterious	disease_causing	Tolerated	Pathogenic	likely pathogenic, likely pathogenic (recessive), pathogenic, pathogenic (recessive), VUS	Pathogenic	6-0	6
USH2A	NM_206933.2	c.9958G>T	p.Gly3320Cys|p.G3320C	EX50	chr1:215798907:C>A	.	0	0	0	0	0	0	0	Missense+SpliceSites	Damaging	Neutral	disease_causing	Tolerated	Likely_pathogenic	likely pathogenic, likely pathogenic (recessive), pathogenic (recessive), VUS	Likely_pathogenic	12-2	16
USH2A	NM_206933.2	c.8224-1G>C	_	Intron41	chr1:215879099:C>G	.	0	0	0	0	0	0	0	SpliceAcceptor	.	.	disease_causing	.	Likely_pathogenic	Novel	Likely_pathogenic	2-0	2
USH2A	NM_206933.2	c.8222A>G	p.Gln2741Arg|p.Q2741R	EX41/CDS40	chr1:215888427:T>C	rs374456269	0	0	0	0	8.237e_06	1.62914e_05	5.80788e_05	SpliceSite(Missense)	Tolerated	Neutral	disease_causing	Tolerated	Novel	Novel	Uncertain_significance	1-0	1
USH2A	NM_206933.2	c.8212G>A	p.Asp2738Asn|p.D2738N	EX41/CDS40	chr1:215888437:C>T	rs750687826	0	0	0	0	8.237e-06	8.14279e-06	0	Missense	Tolerated	Neutral	polymorphism	Tolerated	Uncertain_significance	likely benign	Uncertain_significance	2-0	2
USH2A	NM_206933.2	c.8144T>C	p.Val2715Ala|p.V2715A	EX41	chr1:215888505:A>G	.	0	0	0	0	0	0	0	Missense	Tolerated	Neutral	polymorphism	Tolerated	Novel	Novel	Uncertain_significance	1-0	1
USH2A	NM_206933.2	c.8123G>A	p.Gly2708Asp|p.G2708D	EX41	chr1:215888526:C>T	.	0	0	0	0	0	4.06908e_06	5.81125e_05	Missense	Tolerated	Deleterious	disease_causing	Tolerated	Novel	Novel	Uncertain_significance	1-0	1
USH2A	NM_206933.2	c.8095C>T	p.Arg2699Trp|p.R2699W	EX41/CDS40	chr1:215888554:G>A	rs771526931	0	0	0	0	1.647e_05	1.62722e_05	0	Missense	Damaging	Neutral	disease_causing	Tolerated	Uncertain_significance	Novel	Uncertain_significance	2-0	2
USH2A	NM_206933.2	c.8041A>T	p.Met2681Leu|p.M2681L	EX41	chr1:215888608:T>A	rs561700482	0.000399361	0.002	0.0003994	0	3.295e_05	1.21957e_05	5.8099e_05	Missense	Tolerated	Neutral	polymorphism	Tolerated	Uncertain_significance	Novel	Uncertain_significance	1-0	1
USH2A	NM_206933.2	c.8028G>A	p.Pro2676Pro|p.P2676P	EX41	chr1:215888621:C>T	rs766443785	0	0	0	0	2.471e-05	6.50417e-05	5.80923e-05	Synonymous	.	.	.	.	Conflicting_interpretations_of_pathogenicity	likely benign	Uncertain_significance	1-0	1
USH2A	NM_206933.2	c.8027C>T	p.Pro2676Leu|p.P2676L	EX41/CDS40	chr1:215888622:G>A	rs754100765	0	0	0	0	8.237e_06	4.06517e_06	0	Missense	Tolerated	Neutral	disease_causing	Tolerated	Novel	Novel	Uncertain_significance	1-0	1
USH2A	NM_206933.2	c.7980G>A	p.Glu2660Glu|p.E2660E	EX41	chr1:215888669:C>T	.	0	0	0	0	0	0	0	Synonymous	.	.	.	.	Likely_benign	Novel	Likely_benign	1-0	1
USH2A	NM_206933.2	c.7965G>A	p.Glu2655Glu|p.E2655E	EX41/CDS40	chr1:215888684:C>T	rs571110005	0.000199681	0.001	0.0001997	0	4.118e_05	2.4396e_05	0.000348109	Synonymous	.	.	.	.	Likely_benign	Novel	Likely_benign	3-0	3
USH2A	NM_206933.2	c.7952A>G	p.Asn2651Ser|p.N2651S	EX41	chr1:215888697:T>C	rs745559540	0	0	0	0	2.471e_05	1.21983e_05	0	Missense	Damaging	Neutral	disease_causing	Tolerated	Uncertain_significance	Novel	Uncertain_significance	3-0	3
USH2A	NM_206933.2	c.7927delT	p.Ser2643Leufs31	EX41/CDS40	chr1:215888721:GA>G	.	0	0	0	0	0	0	0	Frameshift	.	.	.	.	Novel	Novel	Likely_pathogenic	1-0	1
USH2A	NM_206933.2	c.7896G>C	p.Leu2632Leu|p.L2632L	EX41	chr1:215888753:C>G	rs111542004	0	0	0	0	8.236e_06	8.13464e_06	0	Synonymous	.	.	.	.	Likely_benign	Novel	Likely_benign	1-0	1
USH2A	NM_206933.2	c.7871C>T	p.Pro2624Leu|p.P2624L	EX41/CDS40	chr1:215888778:G>A	rs748455430	0	0	0	0	8.236e_06	2.44121e_05	0	Missense	Damaging	Deleterious	disease_causing	Tolerated	Uncertain_significance	likely pathogenic, likely pathogenic (recessive), VUS	Uncertain_significance	4-0	4
USH2A	NM_206933.2	c.7848T>G	p.Thr2616Thr|p.T2616T	EX41/CDS40	chr1:215888801:A>C	rs184886846	0.000199681	0.001	0.0001997	0	8.236e_06	0	0	Synonymous	.	.	.	.	Novel	Novel	Uncertain_significance	3-0	3
USH2A	NM_206933.2	c.7845G>C	p.Gln2615His|p.Q2615H	EX41	chr1:215888804:C>G	.	0	0	0	0	0	0	0	Missense	Tolerated	Neutral	polymorphism	Tolerated	Novel	Novel	Uncertain_significance	2-0	2
USH2A	NM_206933.2	c.7842C>T	p.Ser2614Ser|p.S2614S	EX41	chr1:215888807:G>A	.	0	0	0	0	0	0	0	Synonymous	.	.	.	.	Novel	Novel	Uncertain_significance	1-0	1
USH2A	NM_206933.2	c.7839G>T	p.Glu2613Asp|p.E2613D	EX41	chr1:215888810:C>A	rs568902534	0.000399361	0.002	0.0003994	0	0.0002224	0.000174922	0.00249971	Missense	Tolerated	Neutral	polymorphism	Tolerated	Likely_benign	VUS	Likely_benign	24-0	24
USH2A	NM_206933.2	c.7814C>G	p.Ser2605Ter|p.S2605X	EX41/CDS40	chr1:215888835:G>C	.	0	0	0	0	0	0	0	Nonsense	.	Neutral	disease_causing	.	Novel	Novel	Pathogenic	1-0	1
USH2A	NM_206933.2	c.7776A>G	p.Pro2592Pro|p.P2592P	EX41	chr1:215888873:T>C	rs753565758	0	0	0	0	5.765e-05	9.7557e-05	0.00139243	Synonymous	.	.	.	.	Likely_benign	Novel	Likely_benign	20-2	24
USH2A	NM_206933.2	c.7765C>G	p.His2589Asp|p.H2589D	EX41	chr1:215888884:G>C	rs747492773	0	0	0	0	8.236e-06	0	0	Missense	Tolerated	Neutral	polymorphism	Tolerated	Uncertain_significance	likely pathogenic (recessive)	Uncertain_significance	6-0	6
USH2A	NM_206933.2	c.7748C>T	p.Thr2583Ile|p.T2583I	EX41/CDS40	chr1:215888901:G>A	rs745896860	0	0	0	0	8.236e_06	8.12909e_06	0.000116023	Missense	Tolerated	Neutral	polymorphism	Tolerated	Novel	Novel	Uncertain_significance	2-0	2
USH2A	NM_206933.2	c.7725C>T	p.Tyr2575Tyr|p.Y2575Y	EX41/CDS40	chr1:215888924:G>A	rs768408713	0	0	0	0	8.236e-06	4.06441e-06	0	Synonymous	.	.	.	.	Novel	Novel	Uncertain_significance	1-0	1
USH2A	NM_206933.2	c.7718G>C	p.Arg2573Pro|p.R2573P	EX41	chr1:215888931:C>G	rs189748047	0	0	0	0	7.413e_05	7.31636e_05	0.000869868	Missense	Tolerated	Neutral	polymorphism	Tolerated	Likely_benign	Novel	Likely_benign	3-0	3
USH2A	NM_206933.2	c.7718G>A	p.Arg2573His|p.R2573H	EX41	chr1:215888931:C>T	rs189748047	0.000599042	0	0.000599	0.0002	0.0002883	0.000231685	0.000115982	Missense	Tolerated	Neutral	polymorphism	Tolerated	Conflicting_interpretations_of_pathogenicity	likely benign	Uncertain_significance	4-0	4
USH2A	NM_206933.2	c.7698T>C	p.Tyr2566Tyr|p.Y2566Y	EX41/CDS40	chr1:215888951:A>G	rs533751971	0.000199681	0.001	0.0001997	0	2.471e_05	2.84588e_05	0.000348068	Synonymous	.	.	.	.	Likely_benign	Novel	Likely_benign	3-0	3
USH2A	NM_206933.2	c.7691C>T	p.Thr2564Ile|p.T2564I	EX41/CDS40	chr1:215888958:G>A	.	0	0	0	0	0	0	0	Missense	Tolerated	Deleterious	disease_causing	Tolerated	Novel	Novel	Uncertain_significance	1-0	1
USH2A	NM_206933.2	c.7685T>C	p.Val2562Ala|p.V2562A	EX41/CDS40	chr1:215888964:A>G	rs56385601	0.00479233	0	0.004792	0.0065	0.006507	0.00649789	0	Missense	Tolerated	Neutral	polymorphism	Tolerated	Benign	likely benign	Benign	2-0	2
USH2A	NM_206933.2	c.7683G>A	p.Gly2561Gly|p.G2561G	EX41/CDS40	chr1:215888966:C>T	.	0	0	0	0	0	0	0	Synonymous	.	.	.	.	Novel	Novel	Uncertain_significance	2-0	2
USH2A	NM_206933.2	c.7679A>G	p.Asn2560Ser|p.N2560S	EX41	chr1:215888970:T>C	rs370155266	0	0	0	0.0002	6.589e_05	5.6936e_05	0	Missense	Damaging	Deleterious	disease_causing	Tolerated	Uncertain_significance	VUS	Uncertain_significance	1-0	1
USH2A	NM_206933.2	c.7616C>T	p.Pro2539Leu|p.P2539L	EX41	chr1:215889033:G>A	rs147333637	0.00119808	0.003	0.001198	0	9.06e-05	5.70855e-05	0.000291002	Missense	Damaging	Deleterious	disease_causing	Tolerated	Uncertain_significance	Novel	Uncertain_significance	8-0	8
USH2A	NM_206933.2	c.7608del	p.Val2537Phefs8|p.V2537Ffs8	EX41	chr1:215889040:CT>C	.	0	0	0	0	0	0	0	Frameshift	.	.	.	.	Novel	Novel	Likely_pathogenic	1-0	1
USH2A	NM_206933.2	c.7607T>C	p.Val2536Ala|p.V2536A	EX41/CDS40	chr1:215889042:A>G	.	0	0	0	0	0	0	0	Missense	Damaging	Neutral	polymorphism	Tolerated	Novel	Novel	Uncertain_significance	1-0	1
USH2A	NM_206933.2	c.7606G>A	p.Val2536Ile|p.V2536I	EX41/CDS40	chr1:215889043:C>T	.	0	0	0	0	0	0	0	Missense	Tolerated	Neutral	polymorphism	Tolerated	Novel	Novel	Uncertain_significance	1-0	1
USH2A	NM_206933.2	c.7594+1G>A	_	Intron41	chr1:215900074:C>T	.	0	0	0	0	0	0	0	Intron+SpliceDonor	.	.	disease_causing	.	Novel	pathogenic (recessive)	Pathogenic	1-0	1
USH2A	NM_206933.2	c.7550G>T	p.Gly2517Val|p.G2517V	EX40	chr1:215900119:C>A	.	0	0	0	0	0	0	0	Missense	Damaging	Deleterious	disease_causing	Tolerated	Novel	Novel	Uncertain_significance	2-0	2
USH2A	NM_206933.2	c.7541A>G	p.Asn2514Ser|p.N2514S	EX40/CDS39	chr1:215900128:T>C	rs150060240	0.000399361	0	0.0003994	0.0002	0.0001894	0.00018733	0	Missense	Damaging	Deleterious	disease_causing	Tolerated	Conflicting_interpretations_of_pathogenicity	VUS	Uncertain_significance	1-0	1
USH2A	NM_206933.2	c.7537T>G	p.Ser2513Ala|p.S2513A	EX40/CDS39	chr1:215900132:A>C	rs375987841	0	0	0	0.0001	4.942e_05	7.73842e_05	5.8099e_05	Missense	Damaging	Neutral	polymorphism	Tolerated	Uncertain_significance	Novel	Uncertain_significance	1-0	1
USH2A	NM_206933.2	c.7526G>A	p.Arg2509Gln|p.R2509Q	EX40/CDS39	chr1:215900143:C>T	rs781229974	0	0	0	0	8.237e_06	1.62945e_05	0	Missense	Tolerated	Deleterious	disease_causing	Tolerated	Novel	Novel	Uncertain_significance	2-0	2
USH2A	NM_206933.2	c.7525C>T	p.Arg2509Trp|p.R2509W	EX40	chr1:215900144:G>A	.	0	0	0	0	0	0	0	Missense	Damaging	Deleterious	disease_causing	Tolerated	Novel	likely benign, likely pathogenic, VUS	Pathogenic	1-0	1
USH2A	NM_206933.2	c.7505C>G	p.Pro2502Arg|p.P2502R	EX40	chr1:215900164:G>C	.	0	0	0	0	0	0	0	Missense	Damaging	Deleterious	disease_causing	Tolerated	Novel	Novel	Uncertain_significance	1-0	1
USH2A	NM_206933.2	c.7492A>T	p.Ser2498Cys|p.S2498C	EX40	chr1:215900177:T>A	rs754310768	0	0	0	0	8.237e_06	2.44431e_05	0.000348797	Missense	Tolerated	Neutral	polymorphism	Tolerated	Uncertain_significance	likely benign	Uncertain_significance	5-0	5
USH2A	NM_206933.2	c.7475C>T	p.Ser2492Leu|p.S2492L	EX40/CDS39	chr1:215900194:G>A	rs483353056	0	0	0	0	8.237e_06	1.63055e_05	0	Missense	Tolerated	Neutral	disease_causing	Tolerated	Uncertain_significance	likely pathogenic (recessive)	Uncertain_significance	4-0	4
USH2A	NM_206933.2	c.7473A>G	p.Ala2491Ala|p.A2491A	EX40	chr1:215900196:T>C	rs370341810	0	0	0	0.0001	2.471e_05	1.22262e_05	0.000116333	Synonymous	.	.	.	.	Likely_benign	Novel	Likely_benign	2-0	2
USH2A	NM_206933.2	c.7451+3G>A	_	Intron40	chr1:215900752:C>T	rs397518030	0	0	0	0	3.295e-05	4.06894e-05	0.000580518	Intron	.	.	.	.	Conflicting_interpretations_of_pathogenicity	pathogenic, pathogenic (recessive)	Uncertain_significance	7-0	7
USH2A	NM_206933.2	c.7448T>G	p.Leu2483Arg|p.L2483R	EX39	chr1:215900758:A>C	rs371611777	0	0	0	0.0001	2.471e-05	1.62738e-05	0.000174135	Missense	Damaging	Neutral	polymorphism	Tolerated	Novel	Novel	Uncertain_significance	1-0	1
USH2A	NM_206933.2	c.7429G>A	p.Asp2477Asn|p.D2477N	EX39	chr1:215900777:C>T	rs772852467	0	0	0	0	4.118e_05	8.13756e_05	0	Missense	Tolerated	Neutral	polymorphism	Tolerated	Likely_benign	Novel	Likely_benign	1-0	1
USH2A	NM_206933.2	c.7428C>T	p.Gly2476Gly|p.G2476G	EX39	chr1:215900778:G>A	rs150372183	0.000199681	0	0.0001997	0.0002	0.0001071	7.73137e_05	5.80383e_05	Synonymous	.	.	.	.	Likely_benign	Novel	Likely_benign	2-0	2
USH2A	NM_206933.2	c.7399_7400insAATAACGCTCCTGGCTCTC	p.Pro2467Asnfs36	EX39/CDS38	chr1:215900806:G>GGAGAGCCAGGAGCGTTATT	.	0	0	0	0	0	0	0	Frameshift	.	.	.	.	Novel	Novel	Likely_pathogenic	3-0	3
USH2A	NM_206933.2	c.7360G>C	p.Val2454Leu|p.V2454L	EX39/CDS38	chr1:215900846:C>G	.	0	0	0	0	0	0	0	Missense	Tolerated	Neutral	polymorphism	Tolerated	Novel	Novel	Uncertain_significance	1-0	1
USH2A	NM_206933.2	c.7334C>T	p.Ser2445Phe|p.S2445F	EX39	chr1:215900872:G>A	rs41315579	0.000798722	0	0.0007987	0	0.0008978	0.000867165	5.80181e-05	Missense	Damaging	Neutral	disease_causing	Tolerated	Benign	pathogenic (recessive), VUS	Benign	3-0	3
USH2A	NM_206933.2	c.7328T>A	p.Leu2443His|p.L2443H	EX39	chr1:215900878:A>T	.	0	0	0	0	0	0	0	Missense	Damaging	Neutral	disease_causing	Tolerated	Novel	Novel	Uncertain_significance	6-0	6
USH2A	NM_206933.2	c.7311C>T	p.Gly2437Gly|p.G2437G	EX39/CDS38	chr1:215900895:G>A	rs552327619	0.000199681	0	0.0001997	0	4.118e_05	3.66817e_05	0	Synonymous	.	.	.	.	Novel	Novel	Uncertain_significance	1-0	1
USH2A	NM_206933.2	c.7300+1G>T	_	Intron39	chr1:215934615:C>A	.	0	0	0	0	0	0	0	Intron+SpliceDonor	.	.	disease_causing	.	Novel	Novel	Likely_pathogenic	3-0	3
USH2A	NM_206933.2	c.7292C>A	p.Pro2431His|p.P2431H	EX38/CDS37	chr1:215934624:G>T	.	0	0	0	0	0	0	0	Missense	Damaging	Deleterious	disease_causing	Tolerated	Novel	Novel	Uncertain_significance	3-0	3
USH2A	NM_206933.2	c.7230A>T	p.Val2410Val|p.V2410V	EX38/CDS37	chr1:215934686:T>A	rs202162396	0.000199681	0.001	0.0001997	0	7.413e-05	6.10332e-05	0.000869969	Synonymous	.	.	.	.	Likely_benign	Novel	Likely_benign	29-0	29
USH2A	NM_206933.2	c.7203G>T	p.Gly2401Gly|p.G2401G	EX38	chr1:215934713:C>A	rs769558676	0	0	0	0	1.647e-05	8.13742e-06	5.79979e-05	Synonymous	.	.	.	.	Likely_benign	Novel	Likely_benign	5-0	5
USH2A	NM_206933.2	c.7188G>A	p.Trp2396*|p.W2396*	EX38	chr1:215934728:C>T	.	0	0	0	0	0	0	0	Nonsense	.	Deleterious	disease_causing	.	Novel	Novel	Pathogenic	1-0	1
USH2A	NM_206933.2	c.7168G>A	p.Gly2390Arg|p.G2390R	EX38	chr1:215934748:C>T	rs376983577	0.000199681	0	0.0001997	0.0001	0.000173	0.000166903	0.000232072	Missense	Damaging	Neutral	polymorphism	Tolerated	Conflicting_interpretations_of_pathogenicity	Novel	Uncertain_significance	3-0	3
USH2A	NM_206933.2	c.7167C>T	p.Ser2389Ser|p.S2389S	EX38	chr1:215934749:G>A	rs200243588	0.000599042	0.002	0.000599	0.0001	0.0002883	0.000260548	0.00278519	Synonymous	.	.	.	.	Likely_benign	Novel	Likely_benign	44-0	44
USH2A	NM_206933.2	c.7121-1G>A	_	Intron38	chr1:215934796:C>T	.	0	0	0	0	0	0	0	Intron+SpliceAcceptor	.	.	disease_causing	.	Novel	Novel	Likely_pathogenic	2-0	2
USH2A	NM_206933.2	c.7100G>A	p.Gly2367Glu|p.G2367E	EX37	chr1:215965337:C>T	rs1017425051	0	0	0	0	0	0	0	Missense	Damaging	Deleterious	disease_causing	Tolerated	Novel	Novel	Uncertain_significance	2-0	2
USH2A	NM_206933.2	c.7075_7076delTT	p.Leu2359Asnfs*17	EX37/CDS36	chr1:215965360:TAA>T	.	0	0	0	0	0	0	0	Frameshift	.	.	.	.	Pathogenic	Novel	Pathogenic	3-0	3
USH2A	NM_206933.2	c.7076T>C	p.Leu2359Ser|p.L2359S	EX37	chr1:215965361:A>G	.	0	0	0	0	0	8.12843e_06	0.000115955	Missense	Damaging	Neutral	polymorphism	Tolerated	Novel	VUS	Uncertain_significance	2-0	2
USH2A	NM_206933.2	c.7068T>G	p.Asn2356Lys|p.N2356K	EX37	chr1:215965369:A>C	rs200038092	0.00159744	0.0069	0.001597	0	0.0007825	0.000780234	0.0107839	Missense	Damaging	Neutral	disease_causing	Tolerated	Conflicting_interpretations_of_pathogenicity	likely pathogenic, likely pathogenic (recessive), VUS	Uncertain_significance	190-0	190
USH2A	NM_206933.2	c.7064C>G	p.Pro2355Arg|p.P2355R	EX37	chr1:215965373:G>C	rs142628868	0	0	0	0	8.237e-06	4.06428e-06	5.79777e-05	Missense	Damaging	Neutral	disease_causing	Tolerated	Novel	Novel	Uncertain_significance	3-0	3
USH2A	NM_206933.2	c.7055C>A	p.Pro2352His|p.P2352H	EX37/CDS36	chr1:215965382:G>T	.	0	0	0	0	0	0	0	Missense	Damaging	Deleterious	disease_causing	Tolerated	Novel	Novel	Uncertain_significance	1-0	1
USH2A	NM_206933.2	c.7038C>A	p.His2346Gln|p.H2346Q	EX37/CDS36	chr1:215965399:G>T	.	0	0	0	0	0	0	0	Missense	Tolerated	Neutral	polymorphism	Tolerated	Novel	Novel	Uncertain_significance	5-0	5
USH2A	NM_206933.2	c.7037A>G	p.His2346Arg|p.H2346R	EX37/CDS36	chr1:215965400:T>C	rs776390437	0	0	0	0	8.237e_06	4.06454e_06	5.79912e_05	Missense	Tolerated	Neutral	polymorphism	Tolerated	Novel	Novel	Uncertain_significance	10-0	10
USH2A	NM_206933.2	c.7018_7019delCA	p.Gln2340Glyfs16	EX37/CDS36	chr1:215965417:CTG>C	.	0	0	0	0	0	0	0	Frameshift	.	.	.	.	Novel	Novel	Likely_pathogenic	2-0	2
USH2A	NM_206933.2	c.7000A>G	p.Asn2334Asp|p.N2334D	EX37	chr1:215965437:T>C	rs201281141	0.000199681	0.001	0.0001997	0	9.061e-05	0.000113868	0.00162375	Missense	Tolerated	Neutral	polymorphism	Tolerated	Uncertain_significance	Novel	Uncertain_significance	32-0	32
USH2A	NM_206933.2	c.6998T>C	p.Val2333Ala|p.V2333A	EX37/CDS36	chr1:215965439:A>G	rs144817385	0.00159744	0.0069	0.001597	0.0001	0.0003295	0.000386364	0.00458077	Missense	Tolerated	Neutral	disease_causing	Tolerated	Conflicting_interpretations_of_pathogenicity	likely pathogenic, likely pathogenic (recessive), VUS	Uncertain_significance	89-2	93
USH2A	NM_206933.2	c.6986C>A	p.Pro2329His|p.P2329H	EX37/CDS36	chr1:215965451:G>T	rs554957414	0.000199681	0.001	0.0001997	0	2.471e-05	1.62709e-05	0.000231965	Missense	Damaging	Deleterious	disease_causing	Damaging	Novel	Novel	Uncertain_significance	8-0	8
USH2A	NM_206933.2	c.6967C>T	p.Arg2323*|p.R2323*	EX37	chr1:215965470:G>A	rs1485173724	0	0	0	0	0	8.13716e-06	0	Nonsense	.	Neutral	disease_causing	.	Pathogenic/Likely_pathogenic	likely pathogenic (recessive), pathogenic, pathogenic (recessive)	Pathogenic	2-0	2
USH2A	NM_206933.2	c.6929C>T	p.Thr2310Met|p.T2310M	EX36/CDS35	chr1:215970653:G>A	rs151057466	0.000599042	0	0.000599	0.0001	8.238e_05	5.69861e_05	0.000232072	Missense	Damaging	Deleterious	disease_causing	Tolerated	Uncertain_significance	VUS	Uncertain_significance	5-0	5
USH2A	NM_206933.2	c.6882C>T	p.Tyr2294Tyr|p.Y2294Y	EX36/CDS35	chr1:215970700:G>A	rs147615382	0	0	0	0.0002	9.061e_05	0.000113909	5.79979e_05	Synonymous	.	.	.	.	Likely_benign	Novel	Likely_benign	1-0	1
USH2A	NM_206933.2	c.6801G>A	p.Pro2267Pro|p.P2267P	EX35/CDS34	chr1:215993024:C>T	rs375235470	0	0	0	0.0002	0.0002883	0.000244016	5.79777e_05	SpliceSite(Synonymous)	.	.	.	.	Conflicting_interpretations_of_pathogenicity	likely benign	Uncertain_significance	1-0	1
USH2A	NM_206933.2	c.6741del	p.Ala2249Profs30|p.A2249Pfs30	EX35	chr1:215993083:TG>T	.	0	0	0	0	0	0	0	Frameshift	.	.	.	.	Novel	pathogenic (recessive)	Pathogenic	2-0	2
USH2A	NM_206933.2	c.6741C>T	p.Pro2247Pro|p.P2247P	EX35/CDS34	chr1:215993084:G>A	rs766287712	0	0	0	0	8.237e_06	4.06593e_06	5.80248e_05	Synonymous	.	.	.	.	Likely_benign	Novel	Likely_benign	3-0	3
USH2A	NM_206933.2	c.6728G>T	p.Gly2243Val|p.G2243V	EX35/CDS34	chr1:215993097:C>A	rs201526850	0	0	0	0.0001	2.471e_05	3.66098e_05	0	Missense	Damaging	Deleterious	disease_causing	Tolerated	Uncertain_significance	likely benign, VUS	Uncertain_significance	2-0	2
USH2A	NM_206933.2	c.6711C>T	p.Asp2237Asp|p.D2237D	EX35	chr1:215993114:G>A	rs138959688	0	0	0	0	9.885e_05	7.72923e_05	0.000697107	Synonymous	.	.	.	.	Likely_benign	Novel	Likely_benign	3-0	3
USH2A	NM_206933.2	c.6707C>A	p.Thr2236Asn|p.T2236N	EX35	chr1:215993118:G>T	.	0	0	0	0	0	0	0	Missense	Damaging	Neutral	polymorphism	Tolerated	Novel	Novel	Uncertain_significance	1-0	1
USH2A	NM_206933.2	c.6683T>A	p.Val2228Glu|p.V2228E	EX35	chr1:215993142:A>T	rs117461552	0.00239617	0.0119	0.002396	0	0.0005519	0.000480061	0.00673322	Missense	Damaging	Neutral	polymorphism	Tolerated	Benign	likely pathogenic, VUS	Benign	130-0	130
USH2A	NM_206933.2	c.6670G>C	p.Gly2224Arg|p.G2224R	EX35	chr1:215993155:C>G	.	0	0	0	0	0	0	0	Missense	Damaging	Neutral	disease_causing	Tolerated	Novel	Novel	Uncertain_significance	1-0	1
USH2A	NM_206933.2	c.6670G>A	p.Gly2224Ser|p.G2224S	EX35	chr1:215993155:C>T	rs149553844	0	0	0	0	2.471e_05	2.84791e_05	0.000406268	Missense	Damaging	Neutral	disease_causing	Tolerated	Novel	Novel	Uncertain_significance	1-0	1
USH2A	NM_206933.2	c.6661T>C	p.Cys2221Arg|p.C2221R	EX35/CDS34	chr1:215993164:A>G	.	0	0	0	0	0	0	0	SpliceSite(Missense)	Damaging	Deleterious	disease_causing	Tolerated	Novel	Novel	Uncertain_significance	3-0	3
USH2A	NM_206933.2	c.6628C>G	p.Pro2210Ala|p.P2210A	EX34	chr1:215998916:G>C	rs192115090	0.00159744	0.0079	0.001597	0.0001	0.0008731	0.000773131	0.00930557	Missense	Tolerated	Deleterious	disease_causing	Tolerated	Benign/Likely_benign	likely pathogenic (recessive), VUS	Benign	220-2	225
USH2A	NM_206933.2	c.6547C>A	p.His2183Asn|p.H2183N	EX34	chr1:215998997:G>T	.	0	0	0	0	0	1.63007e_05	0.000232369	Missense	Tolerated	Unknown	polymorphism	Tolerated	Novel	Novel	Uncertain_significance	2-0	2
USH2A	NM_206933.2	c.6544_6545delAA	p.Asn2182Profs*4	EX34/CDS33	chr1:215998998:GTT>G	.	0	0	0	0	0	0	0	Frameshift	.	.	.	.	Novel	Novel	Likely_pathogenic	1-0	1
USH2A	NM_206933.2	c.6542C>T	p.Ser2181Leu|p.S2181L	EX34/CDS33	chr1:215999002:G>A	.	0	0	0	0	0	0	0	Missense	Tolerated	Neutral	polymorphism	Tolerated	Novel	Novel	Uncertain_significance	1-0	1
USH2A	NM_206933.2	c.6527A>G	p.Tyr2176Cys|p.Y2176C	EX34/CDS33	chr1:215999017:T>C	rs1215696030	0	0	0	0	0	8.15328e-06	5.81125e-05	Missense	Damaging	Neutral	disease_causing	Tolerated	Novel	Novel	Uncertain_significance	1-0	1
USH2A	NM_206933.2	c.6524G>T	p.Arg2175Leu|p.R2175L	EX34	chr1:215999020:C>A	.	0	0	0	0	0	0	0	Missense	Tolerated	Neutral	polymorphism	Tolerated	Novel	Novel	Uncertain_significance	2-0	2
USH2A	NM_206933.2	c.6524G>A	p.Arg2175His|p.R2175H	EX34	chr1:215999020:C>T	rs140845899	0.000798722	0.004	0.0007987	0.0002	0.0002224	0.000261035	0.00255814	Missense	Tolerated	Neutral	polymorphism	Tolerated	Likely_benign	benign, likely benign	Likely_benign	40-1	42
USH2A	NM_206933.2	c.6522A>G	p.Glu2174Glu|p.E2174E	EX34/CDS33	chr1:215999022:T>C	.	0	0	0	0	0	0	0	Synonymous	.	.	.	.	Novel	Novel	Uncertain_significance	1-0	1
USH2A	NM_206933.2	c.6492A>C	p.Lys2164Asn|p.K2164N	EX34	chr1:215999052:T>G	rs727503724	0	0	0	0	4.942e-05	3.67419e-05	0.000523378	Missense	Tolerated	Deleterious	polymorphism	Tolerated	Uncertain_significance	Novel	Uncertain_significance	9-0	9
USH2A	NM_206933.2	c.6486G>C	p.Gln2162His|p.Q2162H	EX34/CDS33	chr1:215999058:C>G	.	0	0	0	0	0	0	0	SpliceSite(Missense)	Tolerated	Neutral	disease_causing	Tolerated	Novel	Novel	Uncertain_significance	4-0	4
USH2A	NM_206933.2	c.6485+5G>A	_	Intron34	chr1:216000398:C>T	.	0	0	0	0	0	0	0	Intron	.	.	.	.	Pathogenic	likely pathogenic, pathogenic	Pathogenic	6-0	6
USH2A	NM_206933.2	c.6459C>T	p.Val2153Val|p.V2153V	EX33	chr1:216000429:G>A	rs767580531	0	0	0	0	8.237e_06	4.06934e_06	0	Synonymous	.	.	.	.	Novel	Novel	Uncertain_significance	1-0	1
USH2A	NM_206933.2	c.6435C>T	p.His2145His|p.H2145H	EX33/CDS32	chr1:216000453:G>A	rs754125117	0	0	0	0	2.471e_05	8.13961e_06	5.81328e_05	Synonymous	.	.	.	.	Likely_benign	Novel	Likely_benign	3-0	3
USH2A	NM_206933.2	c.6383G>C	p.Cys2128Ser|p.C2128S	EX33	chr1:216000505:C>G	.	0	0	0	0	0	0	0	Missense	Damaging	Deleterious	disease_causing	Tolerated	Novel	Novel	Uncertain_significance	1-0	1
USH2A	NM_206933.2	c.6347A>T	p.His2116Leu|p.H2116L	EX33/CDS32	chr1:216000541:T>A	.	0	0	0	0	0	0	0	Missense	Tolerated	Neutral	disease_causing	Tolerated	Novel	Novel	Uncertain_significance	1-0	1
USH2A	NM_206933.2	c.6343C>A	p.Pro2115Thr|p.P2115T	EX33	chr1:216000545:G>T	.	0	0	0	0	0	0	0	Missense	Tolerated	Neutral	polymorphism	Tolerated	Novel	Novel	Uncertain_significance	1-0	1
USH2A	NM_206933.2	c.6326-3_6332delTAGATTTAGC	_	Intron32	chr1:216000555:TGCTAAATCTA>T	.	0	0	0	0	0	0	0	Intron	.	.	.	.	Likely_pathogenic	Novel	Likely_pathogenic	2-0	2
USH2A	NM_206933.2	c.9469C>T	p.Gln3157*|p.Q3157*	EX48	chr1:215817098:G>A	rs772100045	0	0	0	0	2.471e-05	1.6311e-05	0.000232072	Nonsense	.	Neutral	disease_causing	.	Pathogenic	likely pathogenic, pathogenic, pathogenic (recessive)	Pathogenic	14-0	14
USH2A	NM_206933.2	c.6310_6325delAACTACATAGTCACAG	p.Asn2104Ilefs2	EX32/CDS31	chr1:216046430:CCTGTGACTATGTAGTT>C	.	0	0	0	0	0	0	0	SpliceSite(Frameshift)	.	.	.	.	Novel	Novel	Pathogenic	1-0	1
USH2A	NM_206933.2	c.6270A>G	p.Leu2090Leu|p.L2090L	EX32	chr1:216046486:T>C	rs56245532	0.00199681	0	0.001997	0.0033	0.003781	0.00399802	0	Synonymous	.	.	.	.	Benign	benign, likely benign	Benign	1-0	1
USH2A	NM_206933.2	c.6239_6240insA	p.Ala2081Glyfs22|p.A2081Gfs22	EX32	chr1:216046516:C>CT	.	0	0	0	0	0	0	0	Frameshift	.	.	.	.	Novel	Novel	Pathogenic	3-0	3
USH2A	NM_206933.2	c.6226A>G	p.Asn2076Asp|p.N2076D	EX32/CDS31	chr1:216046530:T>C	.	0	0	0	0	0	0	0	Missense	Tolerated	Neutral	polymorphism	Tolerated	Novel	Novel	Uncertain_significance	2-0	2
USH2A	NM_206933.2	c.6198C>G	p.Ser2066Ser|p.S2066S	EX32	chr1:216046558:G>C	.	0	0	0	0	0	0	0	Synonymous	.	.	.	.	Novel	Novel	Uncertain_significance	2-0	2
USH2A	NM_206933.2	c.6182C>T	p.Pro2061Leu|p.P2061L	EX32	chr1:216046574:G>A	.	0	0	0	0	0	0	0	Missense	Tolerated	Neutral	disease_causing	Tolerated	Novel	Novel	Uncertain_significance	1-0	1
USH2A	NM_206933.2	c.6127A>G	p.Ser2043Gly|p.S2043G	EX31	chr1:216048570:T>C	.	0	0	0	0	0	0	0	Missense	Damaging	Deleterious	disease_causing	Tolerated	Novel	Novel	Uncertain_significance	2-0	2
USH2A	NM_206933.2	c.6122C>A	p.Thr2041Asn|p.T2041N	EX31/CDS30	chr1:216048575:G>T	.	0	0	0	0	0	0	0	Missense	Damaging	Deleterious	disease_causing	Tolerated	Novel	Novel	Uncertain_significance	1-0	1
USH2A	NM_206933.2	c.6086C>T	p.Ala2029Val|p.A2029V	EX31/CDS30	chr1:216048611:G>A	rs898351672	0	0	0	0	0	0	0	Missense	Tolerated	Neutral	polymorphism	Tolerated	Novel	Novel	Uncertain_significance	1-0	1
USH2A	NM_206933.2	c.6071C>T	p.Pro2024Leu|p.P2024L	EX31/CDS30	chr1:216048626:G>A	.	0	0	0	0	0	0	0	Missense	Damaging	Deleterious	disease_causing	Tolerated	Novel	Novel	Uncertain_significance	1-0	1
USH2A	NM_206933.2	c.6060A>G	p.Thr2020Thr|p.T2020T	EX31	chr1:216048637:T>C	.	0	0	0	0	0	4.06161e_06	0	Synonymous	.	.	.	.	Novel	Novel	Uncertain_significance	2-0	2
USH2A	NM_206933.2	c.6050G>A	p.Gly2017Asp|p.G2017D	EX31/CDS30	chr1:216048647:C>T	rs397518024	0	0	0	0	2.471e_05	2.43712e_05	0.000347866	SpliceSite(Missense)	Damaging	Deleterious	disease_causing	Tolerated	Uncertain_significance	Novel	Uncertain_significance	5-0	5
USH2A	NM_206933.2	c.6042C>A	p.Asn2014Lys|p.N2014K	EX30/CDS29	chr1:216070108:G>T	rs984654995	0	0	0	0	0	4.0659e_06	0	Missense	Tolerated	Unknown	polymorphism	Tolerated	Novel	VUS	Uncertain_significance	3-0	3
USH2A	NM_206933.2	c.6001C>T	p.Arg2001Cys|p.R2001C	EX30	chr1:216070149:G>A	rs141539554	0.00319489	0.0149	0.003195	0.0001	0.0004283	0.000455188	0.00539944	Missense	Tolerated	Unknown	polymorphism	Tolerated	Benign/Likely_benign	likely pathogenic (recessive), VUS	Benign	84-1	86
USH2A	NM_206933.2	c.5953G>A	p.Glu1985Lys|p.E1985K	EX30	chr1:216070197:C>T	rs150143291	0	0	0	0.0001	4.942e-05	5.28408e-05	0.000696783	Missense	Tolerated	Unknown	disease_causing	Tolerated	Uncertain_significance	likely pathogenic (recessive), pathogenic, pathogenic (recessive)	Uncertain_significance	13-0	13
USH2A	NM_206933.2	c.5876C>T	p.Thr1959Ile|p.T1959I	EX30	chr1:216070274:G>A	rs569113276	0.000199681	0.001	0.0001997	0	1.647e_05	2.84557e_05	0.000348311	Missense	Tolerated	Neutral	polymorphism	Tolerated	Novel	VUS	Uncertain_significance	3-0	3
USH2A	NM_206933.2	c.5862A>G	p.Pro1954Pro|p.P1954P	EX30	chr1:216070288:T>C	.	0	0	0	0	0	0	0	Synonymous	.	.	.	.	Novel	Novel	Uncertain_significance	2-0	2
USH2A	NM_206933.2	c.5843G>A	p.Arg1948His|p.R1948H	EX29	chr1:216072903:C>T	rs752687361	0	0	0	0	2.471e_05	1.22137e_05	0	Missense	Tolerated	Deleterious	disease_causing	Tolerated	Novel	Novel	Uncertain_significance	2-0	2
USH2A	NM_206933.2	c.5842C>T	p.Arg1948Cys|p.R1948C	EX29/CDS28	chr1:216072904:G>A	rs145647517	0	0	0	0.0001	2.471e-05	1.62847e-05	0	Missense	Damaging	Deleterious	disease_causing	Tolerated	Uncertain_significance	Novel	Uncertain_significance	2-0	2
USH2A	NM_206933.2	c.5837G>A	p.Arg1946Gln|p.R1946Q	EX29/CDS28	chr1:216072909:C>T	rs193921072	0	0	0	0	2.471e_05	3.25648e_05	0	Missense	Tolerated	Deleterious	disease_causing	Tolerated	Novel	VUS	Uncertain_significance	6-0	6
USH2A	NM_206933.2	c.5800T>C	p.Ser1934Pro|p.S1934P	EX29	chr1:216072946:A>G	.	0	0	0	0	0	0	0	Missense	Damaging	Neutral	disease_causing	Tolerated	Novel	Novel	Uncertain_significance	1-0	1
USH2A	NM_206933.2	c.5787T>C	p.Tyr1929Tyr|p.Y1929Y	EX29/CDS28	chr1:216072959:A>G	.	0	0	0	0	0	0	0	Synonymous	.	.	.	.	Novel	Novel	Uncertain_significance	2-0	2
USH2A	NM_206933.2	c.5756G>A	p.Gly1919Asp|p.G1919D	EX28/CDS27	chr1:216073117:C>T	.	0	0	0	0	0	0	0	Missense	Tolerated	Neutral	polymorphism	Tolerated	Novel	Novel	Uncertain_significance	1-0	1
USH2A	NM_206933.2	c.5752G>A	p.Glu1918Lys|p.E1918K	EX28	chr1:216073121:C>T	rs529355834	0.000199681	0	0.0001997	0	0.0001071	9.38638e-05	0	Missense	Damaging	Neutral	disease_causing	Tolerated	Uncertain_significance	likely pathogenic	Uncertain_significance	3-0	3
USH2A	NM_206933.2	c.5748_5745dup	p.Tyr1917Phefs*16	EX28/CDS27	chr1:216073123:T>TAA	.	0	0	0	0	0	0	0	Frameshift	.	.	.	.	Novel	Novel	Pathogenic	3-0	3
USH2A	NM_206933.2	c.5728C>T	p.Gln1910*|p.Q1910*	EX28	chr1:216073145:G>A	.	0	0	0	0	0	0	0	Nonsense	.	Neutral	disease_causing	.	Novel	pathogenic	Pathogenic	2-0	2
USH2A	NM_206933.2	c.5675T>C	p.Leu1892Pro|p.L1892P	EX28	chr1:216073198:A>G	.	0	0	0	0	0	0	0	Missense	Tolerated	Neutral	disease_causing	Tolerated	Novel	Novel	Uncertain_significance	2-0	2
USH2A	NM_206933.2	c.5644G>T	p.Gly1882Cys|p.G1882C	EX28	chr1:216073229:C>A	.	0	0	0	0	0	0	0	Missense	Tolerated	Neutral	polymorphism	Tolerated	Novel	Novel	Uncertain_significance	1-0	1
USH2A	NM_206933.2	c.5643C>T	p.Ser1881Ser|p.S1881S	EX28	chr1:216073230:G>A	rs145535748	0	0	0	0.0001	8.237e_06	8.15169e_06	0	Synonymous	.	.	.	.	Likely_benign	Novel	Likely_benign	1-0	1
USH2A	NM_206933.2	c.5608C>T	p.Arg1870Trp|p.R1870W	EX28	chr1:216073265:G>A	rs144768593	0.000399361	0.002	0.0003994	0.0001	0.0003954	0.000334274	0.00395625	Missense	Damaging	Neutral	disease_causing	Tolerated	Conflicting_interpretations_of_pathogenicity	likely pathogenic (recessive), pathogenic, VUS	Uncertain_significance	75-1	77
USH2A	NM_206933.2	c.5581G>A	p.Gly1861Ser|p.G1861S	EX28	chr1:216073292:C>T	rs375668376	0	0	0	0.0001	8.238e_06	1.22452e_05	0.000174581	Missense	Damaging	Deleterious	disease_causing	Damaging	Pathogenic	likely pathogenic, pathogenic (recessive), VUS	Pathogenic	4-0	4
USH2A	NM_206933.2	c.5578G>A	p.Gly1860Ser|p.G1860S	EX28	chr1:216073295:C>T	rs759065885	0	0	0	0	8.239e_06	2.04212e_05	5.82208e_05	Missense	Tolerated	Neutral	disease_causing	Tolerated	Novel	Novel	Uncertain_significance	1-0	1
USH2A	NM_206933.2	c.5577C>T	p.Phe1859Phe|p.F1859F	EX28	chr1:216073296:G>A	rs764839361	0	0	0	0	7.415e-05	5.71947e-05	0.00023291	Synonymous	.	.	.	.	Likely_benign	VUS	Likely_benign	7-0	7
USH2A	NM_206933.2	c.5572+1G>A	_	Intron28	chr1:216078088:C>T	rs775293551	0	0	0	0	8.237e-06	1.22576e-05	0.000174014	Intron+SpliceDonor	.	.	disease_causing	.	Pathogenic/Likely_pathogenic	pathogenic (recessive)	Pathogenic	4-1	6
USH2A	NM_206933.2	c.5569C>G	p.Gln1857Glu|p.Q1857E	EX27	chr1:216078092:G>C	.	0	0	0	0	0	0	0	Missense	Tolerated	Neutral	polymorphism	Tolerated	Novel	Novel	Uncertain_significance	2-0	2
USH2A	NM_206933.2	c.5546C>T	p.Ser1849Phe|p.S1849F	EX27	chr1:216078115:G>A	.	0	0	0	0	0	0	0	Missense	Damaging	Neutral	polymorphism	Tolerated	Novel	Novel	Uncertain_significance	2-0	2
USH2A	NM_206933.2	c.5545T>C	p.Ser1849Pro|p.S1849P	EX27	chr1:216078116:A>G	.	0	0	0	0	0	0	0	Missense	Tolerated	Neutral	polymorphism	Tolerated	Novel	Novel	Uncertain_significance	1-0	1
USH2A	NM_206933.2	c.5497G>A	p.Val1833Met|p.V1833M	EX27	chr1:216078164:C>T	.	0	0	0	0	0	4.07289e-06	5.80316e-05	Missense	Damaging	Neutral	disease_causing	Tolerated	Novel	Novel	Uncertain_significance	1-0	1
USH2A	NM_206933.2	c.5479G>A	p.Gly1827Arg|p.G1827R	EX27	chr1:216078182:C>T	rs745762091	0	0	0	0	1.647e-05	1.6295e-05	0	Missense	Tolerated	Neutral	polymorphism	Tolerated	Novel	Novel	Uncertain_significance	3-0	3
USH2A	NM_206933.2	c.5478C>T	p.Ser1826Ser|p.S1826S	EX27	chr1:216078183:G>A	rs769191074	0	0	0	0	2.471e_05	2.85181e_05	0	Synonymous	.	.	.	.	Likely_benign	Novel	Likely_benign	1-0	1
USH2A	NM_206933.2	c.5471C>T	p.Ser1824Leu|p.S1824L	EX27/CDS26	chr1:216078190:G>A	rs748792761	0	0	0	0	8.237e_06	8.14598e_06	0	Missense	Tolerated	Neutral	polymorphism	Tolerated	Novel	Novel	Uncertain_significance	4-0	4
USH2A	NM_206933.2	c.5468C>G	p.Ala1823Gly|p.A1823G	EX27/CDS26	chr1:216078193:G>C	.	0	0	0	0	0	0	0	Missense	Tolerated	Neutral	polymorphism	Tolerated	Novel	Novel	Uncertain_significance	1-0	1
USH2A	NM_206933.2	c.5459T>C	p.Met1820Thr|p.M1820T	EX27/CDS26	chr1:216078202:A>G	rs201643378	0	0	0	0	7.413e-05	5.29329e-05	0.000754235	Missense	Tolerated	Neutral	polymorphism	Tolerated	Likely_benign	VUS	Likely_benign	8-0	8
USH2A	NM_206933.2	c.5454_5455insAGAAATGGA	p.Gly1818_Leu1819insArgAsnGly	EX27/CDS26	chr1:216078206:G>GTCCATTTCT	.	0	0	0	0	0	0	0	InframeInsertion	.	.	.	.	Uncertain_significance	Novel	Uncertain_significance	1-0	1
USH2A	NM_206933.2	c.5409C>G	p.Val1803Val|p.V1803V	EX27	chr1:216078252:G>C	rs140326085	0.000199681	0	0.0001997	0.0012	0.0007248	0.000635009	0	Synonymous	.	.	.	.	Likely_benign	likely benign	Likely_benign	1-0	1
USH2A	NM_206933.2	c.5399G>A	p.Trp1800*|p.W1800*	EX27	chr1:216078262:C>T	.	0	0	0	0	0	0	0	Nonsense	.	Deleterious	disease_causing	.	Pathogenic	pathogenic	Pathogenic	1-0	1
USH2A	NM_206933.2	c.5379A>C	p.Leu1793Leu|p.L1793L	EX27/CDS26	chr1:216078282:T>G	rs199938570	0.000199681	0.001	0.0001997	0	8.236e_06	4.06924e_06	5.79845e_05	Synonymous	.	.	.	.	Likely_benign	Novel	Likely_benign	1-0	1
USH2A	NM_206933.2	c.5375G>A	p.Gly1792Glu|p.G1792E	EX27/CDS26	chr1:216078286:C>T	rs527598451	0.000399361	0.002	0.0003994	0	6.589e_05	7.32446e_05	0.0010436	Missense	Damaging	Deleterious	disease_causing	Tolerated	Uncertain_significance	likely pathogenic (recessive), pathogenic (recessive), VUS	Uncertain_significance	4-0	4
USH2A	NM_206933.2	c.5347G>A	p.Ala1783Thr|p.A1783T	EX27	chr1:216078314:C>T	.	0	0	0	0	0	0	0	Missense	Tolerated	Neutral	polymorphism	Tolerated	Novel	Novel	Uncertain_significance	2-0	2
USH2A	NM_206933.2	c.5331G>C	p.Arg1777Arg|p.R1777R	EX27	chr1:216078330:C>G	rs771621501	0	0	0	0	8.236e-06	8.14511e-06	0.000115955	Synonymous	.	.	.	.	Likely_benign	likely benign	Likely_benign	5-0	5
USH2A	NM_206933.2	c.5329C>T	p.Arg1777Trp|p.R1777W	EX27	chr1:216078332:G>A	rs770329105	0	0	0	0	8.236e-06	4.07315e-06	0	Missense	Tolerated	Neutral	polymorphism	Tolerated	Pathogenic	pathogenic, VUS	Pathogenic	4-0	4
USH2A	NM_206933.2	c.5299A>G	p.Met1767Val|p.M1767V	EX27/CDS26	chr1:216078362:T>C	.	0	0	0	0	0	0	0	SpliceSite(Missense)	Tolerated	Neutral	polymorphism	Tolerated	Novel	Novel	Uncertain_significance	1-0	1
USH2A	NM_206933.2	c.5298+2T>C	_	Intron27	chr1:216083454:A>G	rs763385498	0	0	0	0	8.238e_06	4.07345e_06	0	Intron+SpliceDonor	.	.	disease_causing	.	Novel	Novel	Likely_pathogenic	2-0	2
USH2A	NM_206933.2	c.5266G>A	p.Val1756Ile|p.V1756I	EX26	chr1:216083488:C>T	rs143208990	0.000199681	0.001	0.0001997	0.0001	0.0001977	0.000146631	0.000696621	Missense	Tolerated	Neutral	polymorphism	Tolerated	Likely_benign	likely benign	Uncertain_significance	7-0	9
USH2A	NM_206933.2	c.5265C>T	p.Phe1755Phe|p.F1755F	EX26	chr1:216083489:G>A	rs147371835	0.000399361	0	0.0003994	0.0004	0.0001812	0.000142566	0	Synonymous	.	.	.	.	Conflicting_interpretations_of_pathogenicity	likely benign	Uncertain_significance	3-0	3
USH2A	NM_206933.2	c.5264_5265insT	p.Val1756Argfs3|p.V1756Rfs3	EX26	chr1:216083489:G>GA	.	0	0	0	0	0	0	0	Frameshift	.	.	.	.	Novel	Novel	Likely_pathogenic	2-0	2
USH2A	NM_206933.2	c.5253A>G	p.Gly1751Gly|p.G1751G	EX26/CDS25	chr1:216083501:T>C	.	0	0	0	0	0	0	0	Synonymous	.	.	.	.	Novel	Novel	Uncertain_significance	1-0	1
USH2A	NM_206933.2	c.5204G>A	p.Gly1735Glu|p.G1735E	EX26/CDS25	chr1:216083550:C>T	.	0	0	0	0	0	0	0	Missense	Damaging	Neutral	disease_causing	Tolerated	Novel	Novel	Uncertain_significance	1-0	1
USH2A	NM_206933.2	c.5200G>C	p.Gly1734Arg|p.G1734R	EX26	chr1:216083554:C>G	.	0	0	0	0	0	0	0	Missense	Tolerated	Neutral	disease_causing	Tolerated	Novel	VUS	Uncertain_significance	3-0	3
USH2A	NM_206933.2	c.5199T>G	p.His1733Gln|p.H1733Q	EX26	chr1:216083555:A>C	.	0	0	0	0	0	0	0	Missense	Tolerated	Neutral	polymorphism	Tolerated	Novel	Novel	Uncertain_significance	6-0	6
USH2A	NM_206933.2	c.5162G>A	p.Gly1721Glu|p.G1721E	EX25	chr1:216084703:C>T	.	0	0	0	0	0	0	0	Missense	Damaging	Deleterious	disease_causing	Damaging	Novel	Novel	Uncertain_significance	2-0	2
USH2A	NM_206933.2	c.5152C>T	p.Gln1718*|p.Q1718*	EX25	chr1:216084713:G>A	.	0	0	0	0	0	0	0	Nonsense	.	Neutral	disease_causing	.	Novel	Novel	Pathogenic	2-0	2
USH2A	NM_206933.2	c.5146G>A	p.Gly1716Arg|p.G1716R	EX25	chr1:216084719:C>T	.	0	0	0	0	0	0	0	Missense	Damaging	Deleterious	disease_causing	Tolerated	Novel	Novel	Uncertain_significance	2-0	2
USH2A	NM_206933.2	c.5143G>A	p.Glu1715Lys|p.E1715K	EX25	chr1:216084722:C>T	.	0	0	0	0	0	0	0	Missense	Tolerated	Neutral	polymorphism	Tolerated	Novel	Novel	Uncertain_significance	1-0	1
USH2A	NM_206933.2	c.5142T>C	p.Asn1714Asn|p.N1714N	EX25	chr1:216084723:A>G	rs143546878	0.00519169	0.0238	0.005192	0	0.001499	0.00162671	0.0204851	Synonymous	.	.	.	.	Benign/Likely_benign	benign, likely benign	Benign	222-7	236
USH2A	NM_206933.2	c.5136A>C	p.Ser1712Ser|p.S1712S	EX25/CDS24	chr1:216084729:T>G	rs143950713	0.000199681	0.001	0.0001997	0	0	0	0	Synonymous	.	.	.	.	Likely_benign	Novel	Likely_benign	3-0	3
USH2A	NM_206933.2	c.5130C>T	p.Pro1710Pro|p.P1710P	EX25/CDS24	chr1:216084735:G>A	rs747065891	0	0	0	0	2.471e_05	3.26168e_05	0	Synonymous	.	.	.	.	Likely_benign	Novel	Likely_benign	1-0	1
USH2A	NM_206933.2	c.5104G>A	p.Val1702Met|p.V1702M	EX25/CDS24	chr1:216084761:C>T	rs201799575	0.000199681	0.001	0.0001997	0	9.061e_05	7.7448e_05	0.000753973	Missense	Damaging	Neutral	polymorphism	Tolerated	Likely_benign	Novel	Likely_benign	2-0	2
USH2A	NM_206933.2	c.5070T>G	p.Pro1690Pro|p.P1690P	EX25	chr1:216084795:A>C	.	0	0	0	0	0	1.22226e_05	0.000174034	Synonymous	.	.	.	.	Likely_benign	Novel	Likely_benign	1-0	1
USH2A	NM_206933.2	c.5066A>G	p.Glu1689Gly|p.E1689G	EX25	chr1:216084799:T>C	.	0	0	0	0	0	0	0	Missense	Tolerated	Neutral	disease_causing	Tolerated	Novel	Novel	Uncertain_significance	1-0	1
USH2A	NM_206933.2	c.5051C>T	p.Pro1684Leu|p.P1684L	EX25	chr1:216084814:G>A	rs771088957	0	0	0	0	0.0001071	9.36871e-05	0.000464091	Missense	Damaging	Deleterious	disease_causing	Tolerated	Uncertain_significance	likely benign, VUS	Uncertain_significance	14-0	14
USH2A	NM_206933.2	c.5043T>C	p.Asn1681Asn|p.N1681N	EX25/CDS24	chr1:216084822:A>G	.	0	0	0	0	0	0	0	Synonymous	.	.	.	.	Novel	Novel	Uncertain_significance	2-0	2
USH2A	NM_206933.2	c.5029C>T	p.His1677Tyr|p.H1677Y	EX25/CDS24	chr1:216084836:G>A	.	0	0	0	0	0	8.14525e_06	0	Missense	Tolerated	Neutral	polymorphism	Tolerated	Novel	Novel	Uncertain_significance	2-0	2
USH2A	NM_206933.2	c.4989G>A	p.Glu1663Glu|p.E1663E	EX25/CDS24	chr1:216084876:C>T	.	0	0	0	0	0	4.07837e_06	5.80855e_05	SpliceSite(Synonymous)	.	.	.	.	Likely_benign	Novel	Likely_benign	1-0	1
USH2A	NM_206933.2	c.4987+1G>A	_	Intron25	chr1:216086718:C>T	rs768117100	0	0	0	0	8.24e-06	4.0792e-06	5.8099e-05	Intron+SpliceDonor	.	.	disease_causing	.	Novel	Novel	Pathogenic	1-0	1
USH2A	NM_206933.2	c.4958G>A	p.Arg1653Gln|p.R1653Q	EX24	chr1:216086748:C>T	rs372436408	0	0	0	0.0001	9.062e_05	0.000101869	0	Missense	Tolerated	Neutral	polymorphism	Tolerated	Likely_benign	Novel	Likely_benign	2-0	2
USH2A	NM_206933.2	c.4957C>T	p.Arg1653*|p.R1653*	EX24	chr1:216086749:G>A	rs754768875	0	0	0	0	2.471e-05	1.62986e-05	0	Nonsense	.	Neutral	disease_causing	.	Pathogenic	likely pathogenic, pathogenic, pathogenic (recessive)	Pathogenic	2-0	2
USH2A	NM_206933.2	c.4955C>T	p.Pro1652Leu|p.P1652L	EX24/CDS23	chr1:216086751:G>A	rs778742785	0	0	0	0	1.648e_05	1.62991e_05	0.000174095	Missense	Damaging	Deleterious	disease_causing	Damaging	Novel	VUS	Uncertain_significance	6-0	6
USH2A	NM_206933.2	c.4821G>C	p.Trp1607Cys|p.W1607C	EX23/CDS22	chr1:216089077:C>G	.	0	0	0	0	0	0	0	Missense	Damaging	Deleterious	disease_causing	Damaging	Novel	Novel	Likely_pathogenic	2-0	2
USH2A	NM_206933.2	c.4818_4819insA	p.Lys1606Lysfs4	EX23/CDS22	chr1:216089079:A>AT	.	0	0	0	0	0	0	0	Frameshift	.	.	.	.	Likely_pathogenic	Novel	Likely_pathogenic	1-0	1
USH2A	NM_206933.2	c.4758+3A>G	_	Intron23	chr1:216097080:T>C	rs117798425	0.00279553	0.0139	0.002796	0.0001	0.001367	0.00145763	0.0182678	Intron	.	.	.	.	Benign/Likely_benign	benign, likely benign, likely pathogenic (recessive), pathogenic (recessive), VUS	Benign	430-5	442
USH2A	NM_206933.2	c.4758G>A	p.Gln1586Gln|p.Q1586Q	EX22	chr1:216097083:C>T	.	0	0	0	0	0	0	0	Synonymous+SpliceSites	.	.	.	.	Novel	Novel	Uncertain_significance	1-0	1
USH2A	NM_206933.2	c.4732C>T	p.Arg1578Cys|p.R1578C	EX22	chr1:216097109:G>A	rs201529124	0.000199681	0	0.0001997	0	2.471e_05	1.62649e_05	0	Missense	Damaging	Neutral	disease_causing	Tolerated	Pathogenic/Likely_pathogenic	likely pathogenic, likely pathogenic (recessive), pathogenic, pathogenic (recessive), VUS	Pathogenic	3-0	3
USH2A	NM_206933.2	c.4704G>A	p.Glu1568Glu|p.E1568E	EX22	chr1:216097137:C>T	.	0	0	0	0	0	0	0	Synonymous	.	.	.	.	Novel	Novel	Uncertain_significance	1-0	1
USH2A	NM_206933.2	c.4645C>T	p.Arg1549*|p.R1549*	EX22/CDS21	chr1:216097196:G>A	rs199679165	0.000199681	0	0.0001997	0	2.471e-05	1.62534e-05	0	Nonsense	.	Neutral	disease_causing	.	Pathogenic	likely pathogenic, pathogenic	Pathogenic	3-0	3
USH2A	NM_206933.2	c.4638C>T	p.Ala1546Ala|p.A1546A	EX22/CDS21	chr1:216097203:G>A	rs750235751	0	0	0	0	2.471e_05	1.62522e_05	0.000231965	Synonymous	.	.	.	.	Novel	Novel	Uncertain_significance	2-0	2
USH2A	NM_206933.2	c.4636G>A	p.Ala1546Thr|p.A1546T	EX22	chr1:216097205:C>T	rs958361741	0	0	0	0	0	4.06306e-06	0	Missense	Tolerated	Neutral	polymorphism	Tolerated	Novel	Novel	Uncertain_significance	7-0	7
USH2A	NM_206933.2	c.4616C>T	p.Thr1539Ile|p.T1539I	EX21/CDS20	chr1:216175263:G>A	rs758095361	0	0	0	0	7.415e-05	6.11666e-05	0.00087668	Missense	Damaging	Unknown	disease_causing	Tolerated	Uncertain_significance	likely pathogenic, pathogenic, pathogenic (recessive), VUS	Uncertain_significance	23-1	25
USH2A	NM_206933.2	c.4599C>T	p.Ser1533Ser|p.S1533S	EX21	chr1:216175280:G>A	.	0	0	0	0	0	0	0	Synonymous	.	.	.	.	Novel	Novel	Uncertain_significance	3-0	3
USH2A	NM_206933.2	c.4587A>C	p.Lys1529Asn|p.K1529N	EX21/CDS20	chr1:216175292:T>G	rs756423843	0	0	0	0	3.296e_05	2.44618e_05	0.00029192	Missense	Tolerated	Neutral	polymorphism	Tolerated	Uncertain_significance	Novel	Uncertain_significance	2-0	2
USH2A	NM_206933.2	c.4576G>A	p.Gly1526Arg|p.G1526R	EX21	chr1:216175303:C>T	rs769198746	0	0	0	0	8.239e-06	1.63068e-05	0.000175111	Missense	Damaging	Deleterious	disease_causing	Damaging	Pathogenic	likely pathogenic, VUS	Pathogenic	5-0	5
USH2A	NM_206933.2	c.4560C>T	p.Ile1520Ile|p.I1520I	EX21	chr1:216175319:G>A	rs148000219	0.00159744	0	0.001597	0.0021	0.002397	0.00249458	0	Synonymous	.	.	.	.	Conflicting_interpretations_of_pathogenicity	benign, likely benign	Uncertain_significance	1-0	1
USH2A	NM_206933.2	c.4496T>C	p.Ile1499Thr|p.I1499T	EX21/CDS20	chr1:216175383:A>G	.	0	0	0	0	0	0	0	Missense	Tolerated	Neutral	polymorphism	Tolerated	Novel	Novel	Uncertain_significance	1-0	1
USH2A	NM_206933.2	c.4492C>G	p.Pro1498Ala|p.P1498A	EX21/CDS20	chr1:216175387:G>C	.	0	0	0	0	0	0	0	Missense	Damaging	Unknown	disease_causing	Tolerated	Novel	Novel	Uncertain_significance	1-0	1
USH2A	NM_206933.2	c.4491T>A	p.Ser1497Ser|p.S1497S	EX21/CDS20	chr1:216175388:A>T	.	0	0	0	0	0	0	0	Synonymous	.	.	.	.	Novel	Novel	Uncertain_significance	1-0	1
USH2A	NM_206933.2	c.4462T>C	p.Phe1488Leu|p.F1488L	EX21	chr1:216175417:A>G	.	0	0	0	0	0	0	0	Missense	Tolerated	Neutral	polymorphism	Tolerated	Novel	Novel	Uncertain_significance	2-0	2
USH2A	NM_206933.2	c.4454T>C	p.Leu1485Pro|p.L1485P	EX21	chr1:216175425:A>G	.	0	0	0	0	0	0	0	Missense	Damaging	Unknown	polymorphism	Tolerated	Novel	Novel	Uncertain_significance	1-0	1
USH2A	NM_206933.2	c.4444A>G	p.Thr1482Ala|p.T1482A	EX21/CDS20	chr1:216175435:T>C	.	0	0	0	0	0	0	0	Missense	Tolerated	Neutral	polymorphism	Tolerated	Novel	Novel	Uncertain_significance	3-0	3
USH2A	NM_206933.2	c.4414C>T	p.Pro1472Ser|p.P1472S	EX21	chr1:216175465:G>A	.	0	0	0	0	0	0	0	Missense	Tolerated	Neutral	polymorphism	Tolerated	Novel	Novel	Uncertain_significance	3-0	3
USH2A	NM_206933.2	c.4338C>T	p.Leu1446Leu|p.L1446L	EX20	chr1:216190281:G>A	.	0	0	0	0	0	0	0	Synonymous	.	.	.	.	Novel	Novel	Uncertain_significance	2-0	2
USH2A	NM_206933.2	c.4267A>G	p.Lys1423Glu|p.K1423E	EX20/CDS19	chr1:216190352:T>C	rs756404383	0	0	0	0	1.648e-05	4.08053e-06	0	Missense	Tolerated	Neutral	polymorphism	Tolerated	Novel	Novel	Uncertain_significance	4-0	4
USH2A	NM_206933.2	c.4251+1G>A	_	Intron19	chr1:216196552:C>T	rs878853405	0	0	0	0	0	0	0	SpliceDonor	.	.	disease_causing	.	Uncertain_significance	VUS	Pathogenic	3-0	3
USH2A	NM_206933.2	c.4249C>A	p.Gln1417Lys|p.Q1417K	EX19	chr1:216196555:G>T	.	0	0	0	0	0	0	0	Missense+SpliceSites	Tolerated	Neutral	polymorphism	Tolerated	Novel	Novel	Uncertain_significance	1-0	1
USH2A	NM_206933.2	c.4138A>G	p.Ile1380Val|p.I1380V	EX19	chr1:216196666:T>C	rs765346925	0	0	0	0	8.237e_06	4.07319e_06	0	Missense	Tolerated	Neutral	polymorphism	Tolerated	Novel	Novel	Uncertain_significance	1-0	1
USH2A	NM_206933.2	c.4124C>T	p.Ser1375Leu|p.S1375L	EX19	chr1:216196680:G>A	rs751479180	0	0	0	0	1.648e_05	4.07534e_06	0	Missense	Tolerated	Neutral	polymorphism	Tolerated	Uncertain_significance	Novel	Uncertain_significance	6-0	6
USH2A	NM_206933.2	c.4114C>G	p.Pro1372Ala|p.P1372A	EX19/CDS18	chr1:216196690:G>C	.	0	0	0	0	0	0	0	Missense	Tolerated	Neutral	polymorphism	Tolerated	Novel	Novel	Uncertain_significance	2-0	2
USH2A	NM_206933.2	c.4089A>G	p.Val1363Val|p.V1363V	EX19	chr1:216196715:T>C	.	0	0	0	0	0	0	0	Synonymous	.	.	.	.	Novel	Novel	Uncertain_significance	1-0	1
USH2A	NM_206933.2	c.4071G>A	p.Thr1357Thr|p.T1357T	EX18	chr1:216198325:C>T	rs745962568	0	0	0	0	8.237e_06	1.62841e_05	0	Synonymous	.	.	.	.	Conflicting_interpretations_of_pathogenicity	Novel	Uncertain_significance	1-0	1
USH2A	NM_206933.2	c.4052C>T	p.Ala1351Val|p.A1351V	EX18	chr1:216198344:G>A	rs764359055	0	0	0	0	8.236e_06	4.07014e_06	0	Missense	Tolerated	Unknown	polymorphism	Tolerated	Novel	Novel	Uncertain_significance	1-0	1
USH2A	NM_206933.2	c.4030A>G	p.Met1344Val|p.M1344V	EX18	chr1:216198366:T>C	rs727503732	0	0	0	0	0.0001565	0.000134266	0.00191794	Missense	Tolerated	Unknown	disease_causing	Tolerated	Conflicting_interpretations_of_pathogenicity	Novel	Uncertain_significance	4-0	4
USH2A	NM_206933.2	c.4025T>G	p.Val1342Gly|p.V1342G	EX18/CDS17	chr1:216198371:A>C	.	0	0	0	0	0	0	0	Missense	Tolerated	Unknown	disease_causing	Tolerated	Novel	Novel	Uncertain_significance	1-0	1
USH2A	NM_206933.2	c.4021G>C	p.Ala1341Pro|p.A1341P	EX18/CDS17	chr1:216198375:C>G	.	0	0	0	0	0	0	0	Missense	Damaging	Unknown	disease_causing	Tolerated	Novel	Novel	Uncertain_significance	6-0	6
USH2A	NM_206933.2	c.3887T>C	p.Val1296Ala|p.V1296A	EX18	chr1:216198509:A>G	rs552551256	0.000199681	0.001	0.0001997	0	4.118e-05	5.29359e-05	0.000756782	Missense	Damaging	Neutral	disease_causing	Tolerated	Uncertain_significance	Novel	Uncertain_significance	2-0	2
USH2A	NM_206933.2	c.3883C>T	p.Arg1295Ter|p.R1295X	EX18/CDS17	chr1:216198513:G>A	rs764797292	0	0	0	0	1.647e_05	8.14564e_06	0	Nonsense	.	Neutral	disease_causing	.	Pathogenic	pathogenic	Pathogenic	2-0	2
USH2A	NM_206933.2	c.3829G>T	p.Glu1277*|p.E1277*	EX18	chr1:216198567:C>A	.	0	0	0	0	0	0	0	Nonsense	.	Deleterious	disease_causing	.	Novel	Novel	Pathogenic	1-0	1
USH2A	NM_206933.2	c.3815T>A	p.Ile1272Lys|p.I1272K	EX18/CDS17	chr1:216198581:A>T	.	0	0	0	0	0	0	0	SpliceSite(Missense)	Damaging	Neutral	disease_causing	Tolerated	Novel	Novel	Uncertain_significance	1-0	1
USH2A	NM_206933.2	c.3788G>A	p.Trp1263Ter|p.W1263X	EX17/CDS16	chr1:216199650:C>T	.	0	0	0	0	0	0	0	Nonsense	.	Deleterious	disease_causing	.	Pathogenic	pathogenic, pathogenic (recessive)	Pathogenic	3-0	3
USH2A	NM_206933.2	c.3667T>C	p.Cys1223Arg|p.C1223R	EX17/CDS16	chr1:216199771:A>G	.	0	0	0	0	0	0	0	Missense	Damaging	Deleterious	disease_causing	Tolerated	Novel	Novel	Uncertain_significance	5-1	7
USH2A	NM_206933.2	c.3666G>A	p.Ala1222Ala|p.A1222A	EX17/CDS16	chr1:216199772:C>T	rs764479854	0	0	0	0	2.471e-05	3.66068e-05	0.000290901	Synonymous	.	.	.	.	Likely_benign	Novel	Likely_benign	4-0	4
USH2A	NM_206933.2	c.3665C>T	p.Ala1222Val|p.A1222V	EX17	chr1:216199773:G>A	rs200081251	0.000199681	0.001	0.0001997	0	7.413e-05	5.69425e-05	0.000640056	Missense	Tolerated	Neutral	disease_causing	Tolerated	Conflicting_interpretations_of_pathogenicity	Novel	Uncertain_significance	1-0	1
USH2A	NM_206933.2	c.3649G>T	p.Asp1217Tyr|p.D1217Y	EX17	chr1:216199789:C>A	.	0	0	0	0	0	0	0	Missense	Tolerated	Neutral	polymorphism	Tolerated	Novel	likely benign	Uncertain_significance	5-0	5
USH2A	NM_206933.2	c.3648C>T	p.Tyr1216Tyr|p.Y1216Y	EX17/CDS16	chr1:216199790:G>A	rs147947402	0.00199681	0	0.001997	0.0012	0.0004777	0.000431175	5.81734e_05	Synonymous	.	.	.	.	Conflicting_interpretations_of_pathogenicity	likely benign	Uncertain_significance	2-0	2
USH2A	NM_206933.2	c.3598G>A	p.Gly1200Ser|p.G1200S	EX17	chr1:216199840:C>T	.	0	0	0	0	0	0	0	Missense	Damaging	Deleterious	disease_causing	Tolerated	Novel	Novel	Uncertain_significance	2-0	2
USH2A	NM_206933.2	c.3594C>T	p.Tyr1198Tyr|p.Y1198Y	EX17	chr1:216199844:G>A	rs749578295	0	0	0	0	4.118e-05	5.29053e-05	5.8099e-05	Synonymous	.	.	.	.	Likely_benign	likely benign	Likely_benign	3-0	3
USH2A	NM_206933.2	c.3567G>C	p.Leu1189Phe|p.L1189F	EX17	chr1:216199871:C>G	rs201237919	0.000199681	0.001	0.0001997	0	0	0	0	Missense	Tolerated	Neutral	polymorphism	Tolerated	Novel	Novel	Uncertain_significance	1-0	1
USH2A	NM_206933.2	c.3532C>G	p.Pro1178Ala|p.P1178A	EX17	chr1:216199906:G>C	rs372081834	0.00199681	0	0.001997	0	0.001721	0.00144438	0.000116144	Missense	Damaging	Deleterious	disease_causing	Tolerated	Conflicting_interpretations_of_pathogenicity	likely benign	Uncertain_significance	2-0	2
USH2A	NM_206933.2	c.3500T>G	p.Leu1167Arg|p.L1167R	EX17	chr1:216199938:A>C	.	0	0	0	0	0	0	0	Missense	Tolerated	Neutral	polymorphism	Tolerated	Novel	Novel	Uncertain_significance	1-0	1
USH2A	NM_206933.2	c.3481G>A	p.Gly1161Ser|p.G1161S	EX17	chr1:216199957:C>T	.	0	0	0	0	0	0	0	Missense	Tolerated	Neutral	polymorphism	Tolerated	Novel	Novel	Uncertain_significance	1-0	1
USH2A	NM_206933.2	c.3364T>G	p.Ser1122Ala|p.S1122A	EX17	chr1:216200074:A>C	rs148135241	0.00858626	0.0407	0.008586	0.0004	0.004456	0.00433133	0.0569333	Missense	Tolerated	Neutral	disease_causing	Damaging	Benign	benign	Benign	0-29	58
USH2A	NM_206933.2	c.3327C>T	p.Tyr1109Tyr|p.Y1109Y	EX17	chr1:216200111:G>A	rs758705873	0	0	0	0	8.238e-06	1.65434e-05	0.00023499	Synonymous	.	.	.	.	Likely_benign	Novel	Likely_benign	17-0	17
USH2A	NM_206933.2	c.3316+2T>C	_	Intron16	chr1:216207271:A>G	.	0	0	0	0	0	0	0	SpliceDonor	.	.	disease_causing	.	Novel	Novel	Pathogenic	1-0	1
USH2A	NM_206933.2	c.3314A>C	p.Tyr1105Ser|p.Y1105S	EX16	chr1:216207275:T>G	.	0	0	0	0	0	0	0	Missense+SpliceSites	Damaging	Neutral	disease_causing	Damaging	Novel	Novel	Uncertain_significance	3-0	3
USH2A	NM_206933.2	c.3309C>A	p.Tyr1103*|p.Y1103*	EX16	chr1:216207280:G>T	rs397518011	0	0	0	0	0	0	0	Nonsense	.	Neutral	disease_causing	.	Pathogenic	pathogenic	Pathogenic	1-0	1
USH2A	NM_206933.2	c.3292A>C	p.Thr1098Pro|p.T1098P	EX16/CDS15	chr1:216207297:T>G	.	0	0	0	0	0	0	0	Missense	Damaging	Neutral	polymorphism	Damaging	Novel	Novel	Uncertain_significance	3-0	3
USH2A	NM_206933.2	c.3219C>T	p.Ser1073Ser|p.S1073S	EX16	chr1:216207370:G>A	.	0	0	0	0	0	0	0	Synonymous	.	.	.	.	Novel	Novel	Uncertain_significance	5-0	5
USH2A	NM_206933.2	c.3138T>C	p.Asn1046Asn|p.N1046N	EX15/CDS14	chr1:216217406:A>G	.	0	0	0	0	0	0	0	Synonymous	.	.	.	.	Novel	Novel	Uncertain_significance	1-0	1
USH2A	NM_206933.2	c.3123C>A	p.His1041Gln|p.H1041Q	EX15/CDS14	chr1:216217421:G>T	rs149304901	0.000798722	0	0.0007987	0.0016	0.001508	0.00163536	0	Missense	Damaging	Unknown	polymorphism	Tolerated	Conflicting_interpretations_of_pathogenicity	likely benign, VUS	Uncertain_significance	2-0	2
USH2A	NM_206933.2	c.3026C>G	p.Ala1009Gly|p.A1009G	EX15/CDS14	chr1:216217518:G>C	rs150729680	0	0	0	0	8.238e_06	1.632e_05	0	Missense	Tolerated	Unknown	disease_causing	Tolerated	Novel	VUS	Uncertain_significance	1-0	1
USH2A	NM_206933.2	c.3026C>A	p.Ala1009Asp|p.A1009D	EX15/CDS14	chr1:216217518:G>T	rs150729680	0	0	0	0	8.238e_06	0	0	Missense	Damaging	Unknown	disease_causing	Tolerated	Uncertain_significance	likely pathogenic, VUS	Uncertain_significance	1-0	1
USH2A	NM_206933.2	c.2942G>A	p.Arg981His|p.R981H	EX14	chr1:216232004:C>T	rs574882069	0.000399361	0	0.0003994	0	1.647e-05	1.22187e-05	0	Missense	Tolerated	Neutral	polymorphism	Tolerated	Novel	Novel	Uncertain_significance	1-0	1
USH2A	NM_206933.2	c.2940A>G	p.Gln980Gln|p.Q980Q	EX14/CDS13	chr1:216232006:T>C	.	0	0	0	0	0	4.07272e_06	0	Synonymous	.	.	.	.	Novel	Novel	Uncertain_significance	1-0	1
USH2A	NM_206933.2	c.2855C>T	p.Ser952Leu|p.S952L	EX14	chr1:216232091:G>A	rs767682453	0	0	0	0	3.295e-05	2.85295e-05	0.000232639	Missense	Tolerated	Neutral	polymorphism	Tolerated	Novel	Novel	Uncertain_significance	1-0	1
USH2A	NM_206933.2	c.2832T>C	p.Asn944Asn|p.N944N	EX14	chr1:216232114:A>G	.	0	0	0	0	0	0	0	Synonymous	.	.	.	.	Novel	Novel	Uncertain_significance	1-0	1
USH2A	NM_206933.2	c.2824C>A	p.Pro942Thr|p.P942T	EX14/CDS13	chr1:216232122:G>T	.	0	0	0	0	0	0	0	Missense	Tolerated	Deleterious	disease_causing	Tolerated	Novel	Novel	Uncertain_significance	1-0	1
USH2A	NM_206933.2	c.2810-1G>C	_	Intron13	chr1:216232137:C>G	.	0	0	0	0	0	0	0	SpliceAcceptor	.	.	disease_causing	.	Novel	Novel	Pathogenic	1-0	1
USH2A	NM_206933.2	c.8284C>G	p.Pro2762Ala|p.P2762A	EX42	chr1:215879038:G>C	.	0	0	0	0	0	0	0	Missense	Damaging	Deleterious	disease_causing	Tolerated	Likely_pathogenic	likely pathogenic (recessive), pathogenic, pathogenic (recessive), VUS	Likely_pathogenic	12-2	16
USH2A	NM_206933.2	c.2801G>A	p.Cys934Tyr|p.C934Y	EX13/CDS12	chr1:216246593:C>T	.	0	0	0	0	0	0	0	Missense	Damaging	Deleterious	disease_causing	Damaging	Novel	Novel	Uncertain_significance	1-0	1
USH2A	NM_206933.2	c.2777G>A	p.Arg926His|p.R926H	EX13	chr1:216246617:C>T	rs146916397	0	0	0	0.0001	3.295e-05	4.47413e-05	0	Missense	Damaging	Neutral	polymorphism	Tolerated	Conflicting_interpretations_of_pathogenicity	Novel	Uncertain_significance	6-0	6
USH2A	NM_206933.2	c.2769G>A	p.Val923Val|p.V923V	EX13/CDS12	chr1:216246625:C>T	rs556891942	0.000199681	0.001	0.0001997	0	8.236e-05	5.28812e-05	0.000754586	Synonymous	.	.	.	.	Likely_benign	Novel	Likely_benign	4-0	4
USH2A	NM_206933.2	c.2761C>T	p.Leu921Leu|p.L921L	EX13	chr1:216246633:G>A	rs772211390	0	0	0	0	4.118e_05	4.06894e_05	0.000522345	Synonymous	.	.	.	.	Likely_benign	benign	Likely_benign	2-0	2
USH2A	NM_206933.2	c.2750G>A	p.Ser917Asn|p.S917N	EX13	chr1:216246644:C>T	rs776323626	0	0	0	0	8.236e_06	4.06934e_06	0	Missense	Tolerated	Neutral	disease_causing	Tolerated	Uncertain_significance	VUS	Uncertain_significance	2-0	2
USH2A	NM_206933.2	c.2737T>A	p.Cys913Ser|p.C913S	EX13/CDS12	chr1:216246657:A>T	.	0	0	0	0	0	0	0	Missense	Damaging	Deleterious	disease_causing	Damaging	Novel	Novel	Uncertain_significance	1-0	1
USH2A	NM_206933.2	c.2694G>A	p.Gln898Gln|p.Q898Q	EX13	chr1:216246700:C>T	.	0	0	0	0	0	4.07043e_06	5.80316e_05	Synonymous	.	.	.	.	Novel	Novel	Uncertain_significance	1-0	1
USH2A	NM_206933.2	c.2672T>C	p.Ile891Thr|p.I891T	EX13	chr1:216246722:A>G	rs555799948	0.000199681	0	0.0001997	0	6.589e_05	6.51301e_05	0	Missense	Tolerated	Neutral	polymorphism	Tolerated	Novel	Novel	Uncertain_significance	2-0	2
USH2A	NM_206933.2	c.2665T>C	p.Leu889Leu|p.L889L	EX13	chr1:216246729:A>G	.	0	0	0	0	0	4.07083e-06	0	Synonymous	.	.	.	.	Novel	Novel	Uncertain_significance	1-0	1
USH2A	NM_206933.2	c.2653C>T	p.His885Tyr|p.H885Y	EX13	chr1:216246741:G>A	rs746071929	0	0	0	0	5.765e-05	4.88528e-05	0.000696298	Missense	Damaging	Deleterious	disease_causing	Tolerated	Uncertain_significance	pathogenic, pathogenic (recessive)	Uncertain_significance	9-0	9
USH2A	NM_206933.2	c.2633G>A	p.Arg878His|p.R878H	EX13/CDS12	chr1:216246761:C>T	rs200124505	0.00499201	0	0.004992	0.0001	0.002051	0.00198707	0	Missense	Tolerated	Neutral	polymorphism	Tolerated	Benign	benign, likely benign, likely pathogenic, VUS	Benign	3-0	3
USH2A	NM_206933.2	c.2619G>A	p.Gly873Gly|p.G873G	EX13/CDS12	chr1:216246775:C>T	rs761326678	0	0	0	0	8.236e_06	4.07239e_06	0	Synonymous	.	.	.	.	Likely_benign	Novel	Likely_benign	1-0	1
USH2A	NM_206933.2	c.2617G>A	p.Gly873Arg|p.G873R	EX13	chr1:216246777:C>T	rs1037325220	0	0	0	0	0	4.07252e-06	0	Missense	Tolerated	Deleterious	disease_causing	Tolerated	Uncertain_significance	likely pathogenic, VUS	Uncertain_significance	2-0	2
USH2A	NM_206933.2	c.2542A>G	p.Asn848Asp|p.N848D	EX13/CDS12	chr1:216246852:T>C	.	0	0	0	0	0	0	0	Missense	Tolerated	Neutral	polymorphism	Tolerated	Novel	Novel	Uncertain_significance	1-0	1
USH2A	NM_206933.2	c.2535G>T	p.Leu845Leu|p.L845L	EX13/CDS12	chr1:216246859:C>A	.	0	0	0	0	0	0	0	Synonymous	.	.	.	.	Novel	Novel	Uncertain_significance	1-0	1
USH2A	NM_206933.2	c.2522C>A	p.Ser841Tyr|p.S841Y	EX13/CDS12	chr1:216246872:G>T	rs111033282	0.00159744	0	0.001597	0.0053	0.006284	0.00613895	0	Missense	Damaging	Deleterious	disease_causing	Tolerated	Benign	benign, likely benign, likely pathogenic, pathogenic, pathogenic (recessive), VUS	Benign	2-0	2
USH2A	NM_206933.2	c.2509C>T	p.Arg837Trp|p.R837W	EX13	chr1:216246885:G>A	rs142655448	0	0	0	0.0001	2.471e-05	1.22392e-05	0	Missense	Tolerated	Neutral	polymorphism	Tolerated	Novel	Novel	Uncertain_significance	3-0	3
USH2A	NM_206933.2	c.2414G>C	p.Gly805Ala|p.G805A	EX13	chr1:216246980:C>G	rs587783023	0	0	0	0	7.413e_05	9.36909e_05	0.00133845	Missense	Damaging	Deleterious	disease_causing	Tolerated	Uncertain_significance	pathogenic, VUS	Uncertain_significance	2-0	2
USH2A	NM_206933.2	c.2404T>A	p.Ser802Thr|p.S802T	EX13/CDS12	chr1:216246990:A>T	.	0	0	0	0	0	0	0	Missense	Tolerated	Neutral	polymorphism	Tolerated	Novel	Novel	Uncertain_significance	1-0	1
USH2A	NM_206933.2	c.2373T>G	p.Asn791Lys|p.N791K	EX13	chr1:216247021:A>C	rs764567476	0	0	0	0	1.647e_05	1.6282e_05	0.00023245	Missense	Damaging	Neutral	polymorphism	Tolerated	Novel	Novel	Uncertain_significance	3-0	3
USH2A	NM_206933.2	c.2363A>T	p.Asp788Val|p.D788V	EX13/CDS12	chr1:216247031:T>A	.	0	0	0	0	0	0	0	Missense	Damaging	Neutral	disease_causing	Tolerated	Novel	Novel	Uncertain_significance	2-0	2
USH2A	NM_206933.2	c.2354A>C	p.Tyr785Ser|p.Y785S	EX13	chr1:216247040:T>G	rs547756893	0.000199681	0.001	0.0001997	0	0	0	0	Missense	Damaging	Deleterious	disease_causing	Tolerated	Novel	Novel	Uncertain_significance	1-0	1
USH2A	NM_206933.2	c.2344G>T	p.Glu782*|p.E782*	EX13	chr1:216247050:C>A	.	0	0	0	0	0	0	0	Nonsense	.	Neutral	disease_causing	.	Novel	Novel	Likely_pathogenic	1-0	1
USH2A	NM_206933.2	c.2316C>A	p.Ala772Ala|p.A772A	EX13	chr1:216247078:G>T	.	0	0	0	0	0	0	0	Synonymous	.	.	.	.	Novel	Novel	Uncertain_significance	1-0	1
USH2A	NM_206933.2	c.2310_2311insA	p.Glu771Argfs8|p.E771Rfs8	EX13	chr1:216247083:C>CT	.	0	0	0	0	0	0	0	Frameshift	.	.	.	.	Novel	Novel	Likely_pathogenic	2-0	2
USH2A	NM_206933.2	c.2279A>G	p.Asn760Ser|p.N760S	EX13	chr1:216247115:T>C	rs776095235	0	0	0	0	1.647e-05	1.22203e-05	0	Missense	Damaging	Neutral	polymorphism	Tolerated	Uncertain_significance	Novel	Uncertain_significance	1-0	1
USH2A	NM_206933.2	c.2262A>T	p.Ser754Ser|p.S754S	EX13	chr1:216247132:T>A	.	0	0	0	0	0	0	0	Synonymous	.	.	.	.	Novel	Novel	Uncertain_significance	1-0	1
USH2A	NM_206933.2	c.2209C>T	p.Arg737*|p.R737*	EX13	chr1:216247185:G>A	rs111033334	0	0	0	0	8.244e-06	8.15069e-06	0	Nonsense	.	Neutral	disease_causing	.	Pathogenic	likely pathogenic, pathogenic	Pathogenic	2-0	2
USH2A	NM_206933.2	c.2194G>C	p.Gly732Arg|p.G732R	EX13	chr1:216247200:C>G	.	0	0	0	0	0	0	0	Missense	Damaging	Deleterious	disease_causing	Tolerated	Novel	Novel	Uncertain_significance	1-0	1
USH2A	NM_206933.2	c.2168-1G>C	_	Intron12	chr1:216247227:C>G	rs748961218	0	0	0	0	8.261e_06	4.09944e_06	0	SpliceAcceptor	.	.	disease_causing	.	Pathogenic	likely pathogenic, likely pathogenic (recessive), pathogenic	Pathogenic	1-0	1
USH2A	NM_206933.2	c.2167+5G>A	_	Intron13	chr1:216250898:C>T	rs771583281	0	0	0	0	1.648e_05	4.07963e_05	0	Intron	.	.	.	.	Pathogenic/Likely_pathogenic	likely pathogenic, pathogenic	Pathogenic	1-0	1
USH2A	NM_206933.2	c.2167+1G>A	_	Intron12	chr1:216250902:C>T	.	0	0	0	0	0	0	0	SpliceDonor	.	.	disease_causing	.	Novel	Novel	Pathogenic	2-0	2
USH2A	NM_206933.2	c.2160C>T	p.Asn720Asn|p.N720N	EX12/CDS11	chr1:216250910:G>A	.	0	0	0	0	0	8.14598e_06	0	Synonymous	.	.	.	.	Novel	likely benign	Uncertain_significance	1-0	1
USH2A	NM_206933.2	c.2145C>A	p.Cys715*|p.C715*	EX12/CDS11	chr1:216250925:G>T	.	0	0	0	0	0	0	0	Nonsense	.	Deleterious	disease_causing	.	Novel	Novel	Likely_pathogenic	1-0	1
USH2A	NM_206933.2	c.2087G>A	p.Cys696Tyr|p.C696Y	EX12/CDS11	chr1:216250983:C>T	.	0	0	0	0	0	0	0	Missense	Damaging	Deleterious	disease_causing	Damaging	Novel	Novel	Pathogenic	2-0	2
USH2A	NM_206933.2	c.2052A>G	p.Gln684Gln|p.Q684Q	EX12/CDS11	chr1:216251018:T>C	rs111033248	0.00139776	0.001	0.001398	0.0008	0.001491	0.00135628	0.000116455	Synonymous	.	.	.	.	Conflicting_interpretations_of_pathogenicity	likely benign, likely pathogenic, VUS	Uncertain_significance	1-0	1
USH2A	NM_206933.2	c.2049A>G	p.Leu683Leu|p.L683L	EX12/CDS11	chr1:216251021:T>C	rs774618856	0	0	0	0	3.295e_05	1.22169e_05	5.82276e_05	synonymous	.	.	.	.	Likely_benign	Novel	Likely_benign	2-0	2
USH2A	NM_206933.2	c.1994A>G	p.Lys665Arg|p.K665R	EX12/CDS11	chr1:216251076:T>C	.	0	0	0	0	0	0	0	Missense	Damaging	Deleterious	disease_causing	Tolerated	Novel	Novel	Uncertain_significance	1-0	1
USH2A	NM_206933.2	c.1977A>G	p.Gly659Gly|p.G659G	EX12/CDS11	chr1:216251093:T>C	rs774388489	0	0	0	0	1.647e_05	2.44341e_05	0.000349569	Synonymous	.	.	.	.	Likely_benign	Novel	Likely_benign	1-0	1
USH2A	NM_206933.2	c.1972-1G>T	_	Intron12	chr1:216251099:C>A	.	0	0	0	0	0	0	0	Intron+SpliceAcceptor	.	.	disease_causing	.	Novel	Novel	Likely_pathogenic	1-0	1
USH2A	NM_206933.2	c.1965T>C	p.Cys655Cys|p.C655C	EX11	chr1:216289286:A>G	.	0	0	0	0	0	0	0	Synonymous	.	.	.	.	Novel	Novel	Uncertain_significance	2-0	2
USH2A	NM_206933.2	c.1956C>A	p.Ser652Arg|p.S652R	EX11	chr1:216289295:G>T	.	0	0	0	0	0	0	0	Missense	Damaging	Unknown	disease_causing	Tolerated	Novel	Novel	Uncertain_significance	1-0	1
USH2A	NM_206933.2	c.1935A>T	p.Thr645Thr|p.T645T	EX11	chr1:216289316:T>A	rs146670690	0.000998403	0.005	0.0009984	0	0.0004695	0.00043073	0.00609756	Synonymous	.	.	.	.	Benign/Likely_benign	benign, likely benign	Benign	113-0	113
USH2A	NM_206933.2	c.1907A>G	p.Asp636Gly|p.D636G	EX11/CDS10	chr1:216289344:T>C	.	0	0	0	0	0	0	0	Missense	Damaging	Neutral	disease_causing	Tolerated	Novel	Novel	Uncertain_significance	1-0	1
USH2A	NM_206933.2	c.1886G>T	p.Gly629Val|p.G629V	EX11	chr1:216289365:C>A	.	0	0	0	0	0	4.06329e_06	0	Missense	Damaging	Deleterious	disease_causing	Tolerated	Uncertain_significance	Novel	Uncertain_significance	2-0	2
USH2A	NM_206933.2	c.1877G>A	p.Arg626Gln|p.R626Q	EX11/CDS10	chr1:216289374:C>T	rs192524347	0.000199681	0.001	0.0001997	0	5.765e-05	5.28253e-05	0.000464576	Missense	Damaging	Neutral	disease_causing	Tolerated	Uncertain_significance	VUS	Uncertain_significance	2-0	2
USH2A	NM_206933.2	c.1836T>C	p.Thr612Thr|p.T612T	EX10	chr1:216292179:A>G	.	0	0	0	0	0	4.06332e-06	5.80316e-05	Synonymous	.	.	.	.	Likely_benign	Novel	Likely_benign	5-0	5
USH2A	NM_206933.2	c.1835C>G	p.Thr612Ser|p.T612S	EX10	chr1:216292180:G>C	.	0	0	0	0	0	0	0	Missense	Damaging	Unknown	disease_causing	Tolerated	Novel	Novel	Uncertain_significance	1-0	1
USH2A	NM_206933.2	c.1824dup	p.Glu609Terfs*1	EX10/CDS9	chr1:216292190:C>CA	.	0	0	0	0	0	0	0	Frameshift	.	.	.	.	Pathogenic	Novel	Pathogenic	1-0	1
USH2A	NM_206933.2	c.1821T>C	p.Asp607Asp|p.D607D	EX10	chr1:216292194:A>G	.	0	0	0	0	0	0	0	Synonymous	.	.	.	.	Novel	Novel	Uncertain_significance	1-0	1
USH2A	NM_206933.2	c.1798G>A	p.Gly600Arg|p.G600R	EX10	chr1:216292217:C>T	.	0	0	0	0	0	0	0	Missense	Damaging	Unknown	disease_causing	Tolerated	Novel	Novel	Uncertain_significance	1-0	1
USH2A	NM_206933.2	c.1758C>T	p.Tyr586Tyr|p.Y586Y	EX10	chr1:216292257:G>A	rs779929656	0	0	0	0	1.647e-05	1.62534e-05	0.000174176	Synonymous	.	.	.	.	Likely_benign	Novel	Likely_benign	4-0	4
USH2A	NM_206933.2	c.1757A>C	p.Tyr586Ser|p.Y586S	EX10/CDS9	chr1:216292258:T>G	.	0	0	0	0	0	0	0	Missense	Damaging	Unknown	disease_causing	Tolerated	Novel	Novel	Uncertain_significance	1-0	1
USH2A	NM_206933.2	c.1731C>T	p.Cys577Cys|p.C577C	EX10/CDS9	chr1:216292284:G>A	rs41313732	0.0091853	0	0.009185	0	0.004934	0.004783	0	Synonymous	.	.	.	.	Benign/Likely_benign	benign, likely benign	Likely_benign	1-0	1
USH2A	NM_206933.2	c.1724G>A	p.Cys575Tyr|p.C575Y	EX10/CDS9	chr1:216292291:C>T	rs483353054	0	0	0	0	8.236e_06	4.06365e_06	0	Missense	Damaging	Unknown	disease_causing	Damaging	Pathogenic/Likely_pathogenic	likely pathogenic, pathogenic, VUS	Pathogenic	1-0	1
USH2A	NM_206933.2	c.1723T>C	p.Cys575Arg|p.C575R	EX10/CDS9	chr1:216292292:A>G	.	0	0	0	0	0	4.06345e_06	0	Missense	Damaging	Unknown	disease_causing	Damaging	Novel	Novel	Likely_pathogenic	0-1	2
USH2A	NM_206933.2	c.1684C>T	p.Arg562Cys|p.R562C	EX10	chr1:216292331:G>A	rs766452143	0	0	0	0	8.236e-06	8.12995e-06	0.000116279	Missense	Damaging	Unknown	disease_causing	Tolerated	Uncertain_significance	Novel	Uncertain_significance	1-0	1
USH2A	NM_206933.2	c.1678C>G	p.Pro560Ala|p.P560A	EX10/CDS9	chr1:216292337:G>C	rs147509797	0	0	0	0	6.589e_05	4.87833e_05	0.000639609	Missense	Tolerated	Unknown	disease_causing	Tolerated	Uncertain_significance	pathogenic	Uncertain_significance	1-0	1
USH2A	NM_206933.2	c.1663C>G	p.Leu555Val|p.L555V	EX10	chr1:216292352:G>C	rs35818432	0.000998403	0	0.0009984	0.0015	0.001293	0.00126096	5.81666e-05	Missense	Damaging	Unknown	disease_causing	Tolerated	Conflicting_interpretations_of_pathogenicity	likely benign, likely pathogenic, VUS	Uncertain_significance	4-0	4
USH2A	NM_206933.2	c.1660C>T	p.Pro554Ser|p.P554S	EX10	chr1:216292355:G>A	.	0	0	0	0	0	0	0	Missense	Damaging	Unknown	disease_causing	Tolerated	Novel	Novel	Uncertain_significance	4-0	4
USH2A	NM_206933.2	c.1623G>A	p.Glu541Glu|p.E541E	EX9	chr1:216321904:C>T	rs146805130	0	0	0	0.0002	0.0001236	0.000113968	0	Synonymous	.	.	.	.	Likely_benign	likely benign	Likely_benign	1-0	1
USH2A	NM_206933.2	c.1608C>T	p.Cys536Cys|p.C536C	EX9	chr1:216321919:G>A	rs187380128	0.00159744	0.0079	0.001597	0	0.0004613	0.000484252	0.00673088	Synonymous	.	.	.	.	Conflicting_interpretations_of_pathogenicity	Novel	Uncertain_significance	107-0	107
USH2A	NM_206933.2	c.1601A>G	p.Tyr534Cys|p.Y534C	EX9	chr1:216321926:T>C	rs570446209	0.000199681	0	0.0001997	0	8.237e-06	4.06884e-06	0	Missense	Damaging	Unknown	disease_causing	Tolerated	Uncertain_significance	Novel	Uncertain_significance	2-0	2
USH2A	NM_206933.2	c.1581C>T	p.Cys527Cys|p.C527C	EX9	chr1:216321946:G>A	rs140331348	0.000199681	0	0.0001997	0.0002	0.0003377	0.00037848	5.80788e-05	Synonymous	.	.	.	.	Conflicting_interpretations_of_pathogenicity	Novel	Uncertain_significance	5-0	5
USH2A	NM_206933.2	c.1572C>T	p.Ala524Ala|p.A524A	EX9/CDS8	chr1:216321955:G>A	rs748943923	0	0	0	0	8.237e_06	4.06971e_06	0	Synonymous	.	.	.	.	Likely_benign	Novel	Likely_benign	1-0	1
USH2A	NM_206933.2	c.1544G>A	p.Ser515Asn|p.S515N	EX8	chr1:216323480:C>T	.	0	0	0	0	0	0	0	Missense	Tolerated	Neutral	disease_causing	Tolerated	Novel	Novel	Uncertain_significance	1-0	1
USH2A	NM_206933.2	c.1530C>T	p.Asp510Asp|p.D510D	EX8	chr1:216323494:G>A	rs200940197	0.00139776	0	0.001398	0	0.001046	0.000924598	0.000174236	Synonymous	.	.	.	.	Conflicting_interpretations_of_pathogenicity	likely benign	Uncertain_significance	2-0	2
USH2A	NM_206933.2	c.1530C>A	p.Asp510Glu|p.D510E	EX8	chr1:216323494:G>T	.	0	0	0	0	0	0	0	Missense	Tolerated	Neutral	polymorphism	Tolerated	Novel	Novel	Uncertain_significance	1-0	1
USH2A	NM_206933.2	c.1529A>T	p.Asp510Val|p.D510V	EX8	chr1:216323495:T>A	.	0	0	0	0	0	0	0	Missense	Damaging	Neutral	disease_causing	Tolerated	Novel	Novel	Uncertain_significance	1-0	1
USH2A	NM_206933.2	c.1480T>A	p.Tyr494Asn|p.Y494N	EX8/CDS7	chr1:216323544:A>T	.	0	0	0	0	0	0	0	missense	Damaging	Neutral	disease_causing	Tolerated	Novel	Novel	Uncertain_significance	2-0	2
USH2A	NM_206933.2	c.1438G>A	p.Val480Ile|p.V480I	EX8	chr1:216323586:C>T	rs138694314	0	0	0	0.0001	5.766e_05	5.70111e_05	0.000116266	Missense	Tolerated	Neutral	disease_causing	Tolerated	Uncertain_significance	Novel	Uncertain_significance	2-0	2
USH2A	NM_206933.2	c.1412A>G	p.Tyr471Cys|p.Y471C	EX8	chr1:216323612:T>C	rs794727938	0	0	0	0	0	4.07282e-06	5.81125e-05	Missense	Damaging	Deleterious	disease_causing	Tolerated	Uncertain_significance	Novel	Uncertain_significance	1-0	1
USH2A	NM_206933.2	c.1410C>G	p.Phe470Leu|p.F470L	EX8	chr1:216323614:G>C	.	0	0	0	0	0	0	0	Missense	Damaging	Deleterious	disease_causing	Tolerated	Novel	Novel	Uncertain_significance	1-0	1
USH2A	NM_206933.2	c.1410C>A	p.Phe470Leu|p.F470L	EX8/CDS7	chr1:216323614:G>T	rs772146621	0	0	0	0	8.237e_06	4.07282e_06	0	Missense	Damaging	Deleterious	disease_causing	Tolerated	Uncertain_significance	Novel	Uncertain_significance	1-0	1
USH2A	NM_206933.2	c.1346G>A	p.Arg449His|p.R449H	EX8/CDS7	chr1:216323678:C>T	rs766715882	0	0	0	0	4.118e_05	4.89868e_05	0.000174642	Missense	Tolerated	Neutral	polymorphism	Tolerated	Uncertain_significance	likely benign, VUS	Uncertain_significance	1-0	1
USH2A	NM_206933.2	c.1345C>T	p.Arg449Cys|p.R449C	EX8	chr1:216323679:G>A	rs368754739	0	0	0	0.0001	4.118e-05	2.04142e-05	0	Missense	Tolerated	Neutral	disease_causing	Tolerated	Novel	Novel	Uncertain_significance	1-0	1
USH2A	NM_206933.2	c.1341T>C	p.Tyr447Tyr|p.Y447Y	EX8/CDS7	chr1:216323683:A>G	.	0	0	0	0	0	0	0	Synonymous	.	.	.	.	Novel	Novel	Uncertain_significance	2-0	2
USH2A	NM_206933.2	c.1190T>A	p.Ile397Lys|p.I397K	EX7	chr1:216324306:A>T	.	0	0	0	0	0	0	0	Missense	Damaging	Unknown	disease_causing	Tolerated	Novel	likely pathogenic (recessive), VUS	Uncertain_significance	1-0	1
USH2A	NM_206933.2	c.1184C>T	p.Thr395Met|p.T395M	EX7	chr1:216324312:G>A	rs146584890	0.000199681	0.001	0.0001997	0.0002	0.0001484	0.000110625	0.000411088	Missense	Damaging	Neutral	polymorphism	Tolerated	Likely_benign	VUS	Likely_benign	5-0	5
USH2A	NM_206933.2	c.1144G>T	p.Val382Leu|p.V382L	EX7	chr1:216324352:C>A	.	0	0	0	0	0	8.37612e_06	0	Missense+SpliceSites	Damaging	Neutral	disease_causing	Tolerated	Novel	Novel	Uncertain_significance	1-0	1
USH2A	NM_206933.2	c.1143+2T>C	_	Intron7	chr1:216325303:A>G	.	0	0	0	0	0	0	0	Intron+SpliceDonor	.	.	disease_causing	.	Novel	Novel	Likely_pathogenic	1-0	1
USH2A	NM_206933.2	c.1121A>T	p.Asp374Val|p.D374V	EX6	chr1:216325327:T>A	.	0	0	0	0	0	0	0	Missense	Damaging	Deleterious	disease_causing	Damaging	Novel	Novel	Uncertain_significance	1-0	1
USH2A	NM_206933.2	c.1105G>A	p.Val369Met|p.V369M	EX6	chr1:216325343:C>T	.	0	0	0	0	0	0	0	Missense	Damaging	Neutral	disease_causing	Tolerated	Novel	Novel	Uncertain_significance	1-0	1
USH2A	NM_206933.2	c.1064T>C	p.Val355Ala|p.V355A	EX6/CDS5	chr1:216325384:A>G	rs746683099	0	0	0	0	8.237e_06	1.22067e_05	0.000174419	Missense	Damaging	Neutral	disease_causing	Tolerated	Novel	likely pathogenic	Uncertain_significance	2-0	2
USH2A	NM_206933.2	c.1048G>A	p.Val350Ile|p.V350I	EX6	chr1:216325400:C>T	rs148848581	0.000199681	0.001	0.0001997	0	4.942e-05	4.06964e-05	0.000581666	Missense	Tolerated	Neutral	polymorphism	Tolerated	Novel	likely benign, pathogenic	Uncertain_significance	10-0	10
USH2A	NM_206933.2	c.1011T>C	p.Pro337Pro|p.P337P	EX6	chr1:216325437:A>G	rs146950070	0	0	0	0.0001	4.118e-05	2.84868e-05	0	Synonymous	.	.	.	.	Likely_benign	Novel	Likely_benign	1-0	1
USH2A	NM_206933.2	c.997T>C	p.Ser333Pro|p.S333P	EX6	chr1:216325451:A>G	rs368986242	0.000199681	0.001	0.0001997	0	9.884e-05	0.000118021	0.00151233	Missense	Tolerated	Neutral	polymorphism	Tolerated	Uncertain_significance	pathogenic (recessive)	Uncertain_significance	16-0	16
USH2A	NM_206933.2	c.950G>A	p.Arg317Gln|p.R317Q	EX6	chr1:216325498:C>T	rs760741238	0	0	0	0	8.237e-06	8.14458e-06	0	Missense	Tolerated	Neutral	disease_causing	Tolerated	Uncertain_significance	Novel	Uncertain_significance	2-0	2
USH2A	NM_206933.2	c.911G>C	p.Cys304Ser|p.C304S	EX6	chr1:216325537:C>G	.	0	0	0	0	0	0	0	Missense	Damaging	Deleterious	disease_causing	Tolerated	Novel	Novel	Uncertain_significance	2-0	2
USH2A	NM_206933.2	c.908G>A	p.Arg303His|p.R303H	EX6/CDS5	chr1:216325540:C>T	rs371777049	0	0	0	0.0001	4.943e_05	3.67119e_05	0	Missense	Damaging	Deleterious	disease_causing	Tolerated	Pathogenic	likely pathogenic, likely pathogenic (recessive), pathogenic, VUS	Pathogenic	1-0	1
USH2A	NM_206933.2	c.905G>A	p.Cys302Tyr|p.C302Y	EX6/CDS5	chr1:216325543:C>T	.	0	0	0	0	0	0	0	Missense	Damaging	Deleterious	disease_causing	Tolerated	Novel	Novel	Likely_pathogenic	5-1	7
USH2A	NM_206933.2	c.828C>A	p.Tyr276*|p.Y276*	EX5	chr1:216327611:G>T	.	0	0	0	0	0	0	0	Nonsense	.	Unknown	disease_causing	.	Novel	Novel	Pathogenic	1-0	1
USH2A	NM_206933.2	c.821G>T	p.Arg274Leu|p.R274L	EX5	chr1:216327618:C>A	.	0	0	0	0	0	0	0	Missense	Damaging	Unknown	disease_causing	Tolerated	Novel	Novel	Uncertain_significance	2-0	2
USH2A	NM_206933.2	c.802G>A	p.Gly268Arg|p.G268R	EX5/CDS4	chr1:216327637:C>T	rs111033280	0	0	0	0	8.237e_06	1.6289e_05	5.81734e_05	Missense	Damaging	Unknown	disease_causing	Damaging	Pathogenic/Likely_pathogenic	likely pathogenic, pathogenic, pathogenic (recessive), VUS	Pathogenic	3-0	3
USH2A	NM_206933.2	c.785G>A	p.Gly262Asp|p.G262D	EX5/CDS4	chr1:216327654:C>T	rs190538759	0.000199681	0.001	0.0001997	0	8.237e_06	1.22173e_05	0.000174622	SpliceSite(Missense)	Damaging	Unknown	disease_causing	Tolerated	Novel	Novel	Uncertain_significance	2-0	2
USH2A	NM_206933.2	c.769G>A	p.Gly257Arg|p.G257R	EX4	chr1:216364968:C>T	.	0	0	0	0	0	0	0	Missense	Damaging	Unknown	disease_causing	Damaging	Novel	pathogenic, VUS	Likely_pathogenic	1-0	1
USH2A	NM_206933.2	c.734C>T	p.Ser245Leu|p.S245L	EX4	chr1:216365003:G>A	.	0	0	0	0	0	0	0	Missense	Tolerated	Unknown	polymorphism	Tolerated	Novel	Novel	Uncertain_significance	2-0	2
USH2A	NM_206933.2	c.723T>C	p.Thr241Thr|p.T241T	EX4/CDS3	chr1:216365014:A>G	rs571744403	0.000199681	0.001	0.0001997	0	0.0001647	0.000130181	0.00185723	Synonymous	.	.	.	.	Likely_benign	Novel	Likely_benign	22-0	22
USH2A	NM_206933.2	c.706C>A	p.Pro236Thr|p.P236T	EX4/CDS3	chr1:216365031:G>T	.	0	0	0	0	1.647e_05	1.22074e_05	0	Missense	Tolerated	Unknown	polymorphism	Tolerated	Uncertain_significance	Novel	Uncertain_significance	2-0	2
USH2A	NM_206933.2	c.627G>A	p.Lys209Lys|p.K209K	EX3	chr1:216418538:C>T	rs146402815	0	0	0	0	0	0	0	Synonymous	.	.	.	.	Likely_benign	Novel	Likely_benign	3-0	3
USH2A	NM_206933.2	c.599T>C	p.Val200Ala|p.V200A	EX3/CDS2	chr1:216418566:A>G	.	0	0	0	0	0	0	0	Missense	Damaging	Unknown	disease_causing	Tolerated	Novel	Novel	Uncertain_significance	1-0	1
USH2A	NM_206933.2	c.598G>C	p.Val200Leu|p.V200L	EX3	chr1:216418567:C>G	.	0	0	0	0	0	0	0	Missense	Damaging	Unknown	polymorphism	Tolerated	Uncertain_significance	Novel	Uncertain_significance	6-0	6
USH2A	NM_206933.2	c.568A>C	p.Thr190Pro|p.T190P	EX3/CDS2	chr1:216418597:T>G	rs768142940	0	0	0	0	8.238e_06	0	0	Missense	Damaging	Unknown	disease_causing	Tolerated	Novel	Novel	Uncertain_significance	2-0	2
USH2A	NM_206933.2	c.551C>T	p.Thr184Ile|p.T184I	EX3/CDS2	chr1:216418614:G>A	.	0	0	0	0	0	0	0	Missense	Tolerated	Unknown	disease_causing	Tolerated	Novel	Novel	Uncertain_significance	1-0	1
USH2A	NM_206933.2	c.538T>C	p.Ser180Pro|p.S180P	EX3	chr1:216418627:A>G	.	0	0	0	0	0	8.14286e-06	0.00011605	Missense	Damaging	Unknown	disease_causing	Tolerated	Conflicting_interpretations_of_pathogenicity	likely pathogenic, pathogenic, pathogenic (recessive), VUS	Uncertain_significance	8-0	8
USH2A	NM_206933.2	c.525C>A	p.Phe175Leu|p.F175L	EX3	chr1:216418640:G>T	.	0	0	0	0	0	0	0	Missense	Tolerated	Unknown	disease_causing	Tolerated	Novel	Novel	Uncertain_significance	1-0	1
USH2A	NM_206933.2	c.503C>T	p.Thr168Ile|p.T168I	EX3	chr1:216418662:G>A	rs754523763	0	0	0	0	2.471e_05	2.44387e_05	0	Missense	Tolerated	Unknown	polymorphism	Tolerated	Novel	Novel	Uncertain_significance	2-0	2
USH2A	NM_206933.2	c.492T>A	p.Val164Val|p.V164V	EX3	chr1:216418673:A>T	.	0	0	0	0	0	4.07368e_06	0	Synonymous	.	.	.	.	Novel	Novel	Uncertain_significance	1-0	1
USH2A	NM_206933.2	c.486-14G>A	_	Intron2	chr1:216418693:C>T	rs374536346	0	0	0	0.0001	1.648e_05	1.63108e_05	0	Intron	.	.	.	.	Pathogenic/Likely_pathogenic	likely pathogenic, pathogenic, pathogenic (recessive), VUS	Pathogenic	3-0	4
USH2A	NM_206933.2	c.460C>T	p.Leu154Leu|p.L154L	EX2/CDS1	chr1:216421877:G>A	.	0	0	0	0	0	0	0	Synonymous	.	.	.	.	Novel	Novel	Uncertain_significance	1-0	1
USH2A	NM_206933.2	c.436G>A	p.Ala146Thr|p.A146T	EX2/CDS1	chr1:216421901:C>T	.	0	0	0	0	0	0	0	Missense	Tolerated	Neutral	polymorphism	Tolerated	Novel	Novel	Uncertain_significance	1-0	1
USH2A	NM_206933.2	c.419C>A	p.Pro140His|p.P140H	EX2/CDS1	chr1:216421918:G>T	rs759474177	0	0	0	0	8.236e-06	1.22185e-05	0.000174014	Missense	Tolerated	Unknown	polymorphism	Tolerated	Uncertain_significance	Novel	Uncertain_significance	5-0	5
USH2A	NM_206933.2	c.357C>T	p.Asn119Asn|p.N119N	EX2/CDS1	chr1:216421980:G>A	rs562750831	0	0	0	0	8.237e_05	5.6968e_05	0	Synonymous	.	.	.	.	Likely_benign	Novel	Likely_benign	1-0	1
USH2A	NM_206933.2	c.356A>G	p.Asn119Ser|p.N119S	EX2/CDS1	chr1:216421981:T>C	.	0	0	0	0	0	0	0	Missense	Tolerated	Unknown	polymorphism	Tolerated	Novel	Novel	Uncertain_significance	1-0	1
USH2A	NM_206933.2	c.349C>A	p.His117Asn|p.H117N	EX2	chr1:216421988:G>T	.	0	0	0	0	0	4.06934e-06	5.80518e-05	Missense	Tolerated	Unknown	polymorphism	Tolerated	Novel	Novel	Uncertain_significance	2-0	2
USH2A	NM_206933.2	c.335A>T	p.Asp112Val|p.D112V	EX2	chr1:216422002:T>A	.	0	0	0	0	0	0	0	Missense	Damaging	Unknown	disease_causing	Tolerated	Novel	Novel	Uncertain_significance	2-0	2
USH2A	NM_206933.2	c.265C>T	p.Pro89Ser|p.P89S	EX2	chr1:216422072:G>A	rs758792895	0	0	0	0	3.295e_05	2.44274e_05	0.000290529	Missense	Damaging	Unknown	disease_causing	Tolerated	Novel	Novel	Uncertain_significance	1-0	1
USH2A	NM_206933.2	c.206G>T	p.Ser69Ile|p.S69I	EX2	chr1:216422131:C>A	rs377254440	0	0	0	0	5.766e-05	4.47551e-05	0.000348716	Missense	Damaging	Unknown	disease_causing	Tolerated	Uncertain_significance	pathogenic, pathogenic (recessive), VUS	Uncertain_significance	28-0	28
USH2A	NM_206933.2	c.199T>A	p.Cys67Ser|p.C67S	EX2	chr1:216422138:A>T	.	0	0	0	0	0	0	0	Missense	Damaging	Unknown	disease_causing	Tolerated	Novel	Novel	Uncertain_significance	2-0	2
USH2A	NM_206933.2	c.101G>A	p.Arg34Gln|p.R34Q	EX2	chr1:216422236:C>T	.	0	0	0	0	0	0	0	Missense	Tolerated	Neutral	polymorphism	Tolerated	Uncertain_significance	Novel	Uncertain_significance	1-0	1
USH2A	NM_206933.2	c.100C>T	p.Arg34*|p.R34*	EX2	chr1:216422237:G>A	rs772808534	0	0	0	0	8.237e_06	8.15654e_06	0	Nonsense	.	Unknown	disease_causing	.	Pathogenic/Likely_pathogenic	likely pathogenic, pathogenic, pathogenic (recessive)	Pathogenic	1-0	1
USH2A	NM_206933.2	c.6325+1G>A	_	Intron33	chr1:216046430:C>T	.	0	0	0	0	0	0	0	Intron+SpliceDonor	.	.	disease_causing	.	Pathogenic	pathogenic, pathogenic (recessive)	Pathogenic	11-0	11
USH2A	NM_206933.2	c.87C>A	p.Ser29Ser|p.S29S	EX2/CDS1	chr1:216422250:G>T	.	0	0	0	0	0	0	0	Synonymous	.	.	.	.	Novel	Novel	Uncertain_significance	1-0	1
USH2A	NM_206933.2	c.54A>C	p.Glu18Asp|p.E18D	EX2	chr1:216422283:T>G	.	0	0	0	0	0	4.07721e_06	0	Missense	Tolerated	Unknown	polymorphism	Tolerated	Novel	Novel	Uncertain_significance	1-0	1
USH2A	NM_206933.2	c.33C>T	p.Gly11Gly|p.G11G	EX2	chr1:216422304:G>A	.	0	0	0	0	0	0	0	Synonymous	.	.	.	.	Novel	Novel	Uncertain_significance	1-0	1
USH2A	NM_206933.2	c.22T>C	p.Leu8Leu|p.L8L	EX2/CDS1	chr1:216422315:A>G	rs778803503	0	0	0	0	8.238e_06	3.67407e_05	5.81058e_05	Synonymous	.	.	.	.	Likely_benign	Novel	Likely_benign	2-0	2
USH2A	NM_206933.2	c.386G>A	_	EX1	chr1:216423395:C>T	.	0	0	0	0	0	0	0	SpliceSite(Utr5)	.	.	.	.	Novel	Novel	Uncertain_significance	1-0	1

## Sheet: Table Header Description
Table Header	Description
Gene	Gene Symbol
Transcript	hg38 (NM_206933.2)
Chr:por:mut	Chromosome_Position_Mutant
G1000_AF	1000 Genomes Project Allele frequency
G1000_EAS_AF	1000 Genomes Project East Asian Allele frequency
dbSNP_AF	Single Nucleotide Polymorphism Database_Allele frequency
ESP6500_AF	NHLBI Exome Sequencing Project Allele frequency
ExAC_AF	The Exome Aggregation Consortium Allele frequency
gnomad_AF	The Genome Aggregation Database_Allele frequency
gnomad_AF_EAS	The Genome Aggregation Database East Asian Allele frequency
SIFT	Sorting Intolerant from Tolerant software
LRT	Likelihood Ratio Test software
Mutation Taster	MutationTaster software
FATHMM	Functional Analysis through Hidden Markov Models
ClinVar_CLNSIG(V.2021.12)	ClinVar Clinical Significance: ClinVar database annotation results, ClinVar consulted in 2021.12.
LOVD_CLNSIG (V.2021.12)	LOVD Clinical Significance: http://www.lovd.nl/USH2A, consulted in 2021.12.
ACMG Category in Our IED Cohort	All variants were classified as pathogenic (P), likely pathogenic (LP), variants of uncertain significance (VUS), likely benign (LB), and benign (B) according to the criteria and guidelines of American College of Medical Genetics and genomics (ACMG).
Het-Hom (n=number of individuals)	Number of individuals with this heterozygous/homozygous variants
Alleles Count in Our 8,710 IED Cohort (n = number of alleles)	Total number of alleles in our 8,710 IED (Inherited Eye Diseases) cohort. Heterozygous variant allele count is equal to 1, homozygous variant allele count is equal to 2.
